# Supplementary material for: 2-Ethyl-N-[(5-nitro­thio­phen-2-yl)methyl­idene]aniline
Source: Acta Crystallogr Sect E Struct Rep Online. 2011 Jul 9;67(Pt 8):o2004. doi: 10.1107/S1600536811024615 (PMC3213459; doi:10.1107/S1600536811024615)
Supplement: Supplementary file 2 [file e-67-o2004-Isup2.hkl]

#
# h,k,l, Fc-squared, Fo-squared, sigma(Fo-squared) and status flag
#
data_I
_shelx_title ' umitcey4 in P 21/c'
_shelx_refln_list_code          4
_shelx_F_calc_maximum      197.02
_exptl_crystal_F_000       544.00
_reflns_d_resolution_high  0.8107
 
loop_
 _symmetry_equiv_pos_as_xyz
 'x, y, z'
 '-x, y+1/2, -z+1/2'
 '-x, -y, -z'
 'x, -y-1/2, z-1/2'
 
_cell_length_a    11.3578
_cell_length_b     7.4923
_cell_length_c    14.9676
_cell_angle_alpha  90.000
_cell_angle_beta   99.589
_cell_angle_gamma  90.000
 
_shelx_F_squared_multiplier     1.000
 
loop_
 _refln_index_h
 _refln_index_k
 _refln_index_l
 _refln_F_squared_calc
 _refln_F_squared_meas
 _refln_F_squared_sigma
 _refln_observed_status
   1   0   0     3155.08     3541.98     88.86 o
   2   0   0    11941.63    12482.46    541.88 o
   3   0   0      462.59      456.83      8.96 o
   4   0   0      990.60     1014.94     24.09 o
   5   0   0     3265.18     3316.54     84.56 o
   6   0   0     2126.32     2161.37     60.58 o
   7   0   0      402.36      459.77     18.36 o
   8   0   0       85.72       79.14      2.01 o
   9   0   0       58.55       53.42      1.54 o
  10   0   0       63.28       64.64      2.15 o
  11   0   0       44.57       36.99      2.35 o
  12   0   0        9.01        7.87      1.02 o
  13   0   0      152.53      177.78      5.90 o
   1   1   0      553.28      582.24      5.08 o
   2   1   0      126.37      137.19      1.77 o
   3   1   0       15.62       11.40      0.97 o
   4   1   0       45.68       55.94      1.07 o
   5   1   0       75.94       83.09      1.46 o
   6   1   0       62.71       53.13      0.88 o
   7   1   0     1343.64     1344.81     14.89 o
   8   1   0       79.94       75.70      0.83 o
   9   1   0        0.00       -0.05      0.67 o
  10   1   0       44.32       42.26      0.79 o
  11   1   0      163.02      169.00      2.77 o
  12   1   0       24.64       26.70      0.76 o
  13   1   0       26.92       24.55      1.40 o
   0   2   0     3628.77     3687.48     16.83 o
   1   2   0     3827.90     3803.27     83.65 o
   2   2   0      148.44      146.01      1.72 o
   3   2   0     1194.38     1213.36     11.78 o
   4   2   0      631.71      668.15      4.62 o
   5   2   0       78.87       71.30      1.13 o
   6   2   0        2.49        1.72      0.73 o
   7   2   0      125.34      121.32      1.64 o
   8   2   0       50.96       52.41      0.84 o
   9   2   0      132.92      136.10      1.43 o
  10   2   0      182.00      187.43      2.56 o
  11   2   0        9.20        9.38      0.76 o
  12   2   0       52.97       52.32      1.02 o
  13   2   0       11.70        8.71      0.92 o
   1   3   0      500.40      528.11      6.06 o
   2   3   0      553.27      563.99      8.38 o
   3   3   0      224.61      243.50      1.65 o
   4   3   0       65.44       69.44      1.27 o
   5   3   0       24.41       26.79      1.03 o
   6   3   0        0.90        1.00      0.92 o
   7   3   0        4.70        5.71      0.90 o
   8   3   0       12.38       13.31      0.81 o
   9   3   0        8.15        7.92      0.74 o
  10   3   0        1.31        1.97      0.72 o
  11   3   0        4.83        5.75      0.97 o
  12   3   0        5.58        6.26      0.78 o
  13   3   0       11.67       11.73      0.95 o
   0   4   0     3479.26     3709.12     79.81 o
   1   4   0      106.60      112.57      1.68 o
   2   4   0       34.64       37.25      1.08 o
   3   4   0      304.93      301.97      2.71 o
   4   4   0       74.31       79.28      1.26 o
   5   4   0      356.78      402.21      2.04 o
   6   4   0       75.51       75.89      1.19 o
   7   4   0       16.09       18.23      1.14 o
   8   4   0       65.56       63.93      1.61 o
   9   4   0       13.66       13.69      0.88 o
  10   4   0       76.55       73.37      1.19 o
  11   4   0       16.96       15.33      0.88 o
  12   4   0        1.26        1.23      1.05 o
   1   5   0       52.34       54.50      1.19 o
   2   5   0       82.73       71.94      1.36 o
   3   5   0      151.89      154.77      2.42 o
   4   5   0       18.74       19.98      0.87 o
   5   5   0        2.09        3.09      0.93 o
   6   5   0      127.41      133.11      2.54 o
   7   5   0      241.19      241.14      3.56 o
   8   5   0        5.56        5.60      1.05 o
   9   5   0       80.36       80.73      1.99 o
  10   5   0        1.70        2.29      0.92 o
  11   5   0      129.67      123.57      5.04 o
   0   6   0      226.96      235.45      5.55 o
   1   6   0      106.83      107.68      1.41 o
   2   6   0       29.29       33.62      1.22 o
   3   6   0       21.47       22.42      1.11 o
   4   6   0      167.77      176.04      2.36 o
   5   6   0      125.22      125.05      2.10 o
   6   6   0       65.87       68.24      1.12 o
   7   6   0        0.35        1.87      0.92 o
   8   6   0       33.63       30.61      1.17 o
   9   6   0       31.54       33.44      1.10 o
  10   6   0       32.92       34.35      2.60 o
   1   7   0       22.83       23.89      1.15 o
   2   7   0        1.88        3.60      1.04 o
   3   7   0        3.14        3.39      0.78 o
   4   7   0        1.00        2.00      0.90 o
   5   7   0        0.02        1.16      0.88 o
   6   7   0       32.12       33.03      1.36 o
   7   7   0       93.56      100.64      1.98 o
   8   7   0       46.11       43.18      3.73 o
   9   7   0        5.48        5.05      1.20 o
   0   8   0       10.12       12.38      1.63 o
   1   8   0        2.40        3.65      1.12 o
   2   8   0        0.00        1.06      1.13 o
   3   8   0        0.06        1.43      0.82 o
   4   8   0       15.82       15.51      1.13 o
   5   8   0       38.82       41.36      2.20 o
   6   8   0        0.01        2.82      1.12 o
   1   9   0        3.53        4.33      1.24 o
   2   9   0        3.44        5.50      1.24 o
   3   9   0        6.68        6.28      1.02 o
 -13   1   1       25.41       25.47      0.96 o
 -12   1   1        3.02        3.86      0.89 o
 -11   1   1        1.66        1.28      0.71 o
 -10   1   1       41.37       43.51      0.90 o
  -9   1   1       17.02       16.07      0.71 o
  -8   1   1      350.43      336.90      3.50 o
  -7   1   1       64.74       68.85      0.85 o
  -6   1   1       42.63       43.98      0.98 o
  -5   1   1      168.07      197.89      3.63 o
  -4   1   1      863.43      883.70     13.83 o
  -3   1   1        7.17        4.43      0.91 o
  -2   1   1     3559.55     3774.70     42.10 o
  -1   1   1      128.13      121.58      1.79 o
   0   1   1      248.66      269.85      5.52 o
   1   1   1        2.62        1.94      1.97 o
   2   1   1      927.59      994.06      4.43 o
   3   1   1       45.11       57.69      1.12 o
   4   1   1      194.60      202.87      1.86 o
   5   1   1      208.74      196.33      2.71 o
   6   1   1      370.14      376.05      2.36 o
   7   1   1        6.71        7.44      0.79 o
   8   1   1        0.29        0.02      0.71 o
   9   1   1      126.46      108.37      1.23 o
  10   1   1      170.79      170.69      1.62 o
  11   1   1        4.50        6.51      0.83 o
  12   1   1        3.54        5.20      0.72 o
  13   1   1       18.93       16.83      0.82 o
 -13   2   1        0.52        2.99      0.84 o
 -12   2   1       17.24       17.33      0.77 o
 -11   2   1        1.47        2.19      0.68 o
 -10   2   1        3.68        3.29      0.75 o
  -9   2   1        0.04        1.93      0.71 o
  -8   2   1       11.87       14.60      0.69 o
  -7   2   1      142.65      140.56      2.29 o
  -6   2   1     1760.83     1816.45     29.83 o
  -5   2   1     2166.97     2274.52     49.16 o
  -4   2   1      233.33      254.91      1.60 o
  -3   2   1       84.18       71.84      1.12 o
  -2   2   1      222.84      238.18      3.83 o
  -1   2   1    38816.50    36202.74    239.76 o
   0   2   1    19087.43    18263.96    227.70 o
   1   2   1     6679.40     6932.56     59.92 o
   2   2   1        8.84        7.01      1.83 o
   3   2   1       12.10       11.48      1.23 o
   4   2   1     1241.89     1257.41     11.21 o
   5   2   1     1126.89     1190.94     21.43 o
   6   2   1       22.16       29.10      0.90 o
   7   2   1      965.07      961.01      9.72 o
   8   2   1      111.58      104.04      0.98 o
   9   2   1        9.40       10.66      0.69 o
  10   2   1      233.70      225.22      1.82 o
  11   2   1       96.81       91.70      1.02 o
  12   2   1       26.28       30.96      0.91 o
  13   2   1      156.31      162.40      4.98 o
 -13   3   1       41.66       45.29      1.42 o
 -12   3   1      106.80      104.59      2.67 o
 -11   3   1        9.74        9.37      0.78 o
 -10   3   1       57.41       51.48      0.86 o
  -9   3   1       99.12       96.57      1.40 o
  -8   3   1      408.10      403.93      4.85 o
  -7   3   1      244.86      239.97      3.19 o
  -6   3   1       27.87       29.80      1.01 o
  -5   3   1       40.67       48.95      1.08 o
  -4   3   1       11.55        6.34      0.77 o
  -3   3   1      759.05      700.43      5.27 o
  -2   3   1      217.37      203.23      3.59 o
  -1   3   1       10.14        9.16      1.00 o
   0   3   1      469.04      436.88      4.32 o
   1   3   1        0.71        2.87      1.12 o
   2   3   1       58.79       57.34      1.34 o
   3   3   1       34.95       33.26      1.15 o
   4   3   1       48.33       43.36      1.09 o
   5   3   1      139.93      128.39      2.42 o
   6   3   1     1683.47     1623.84     35.08 o
   7   3   1       63.88       58.44      1.11 o
   8   3   1        7.28        7.50      0.88 o
   9   3   1        0.94        3.14      0.75 o
  10   3   1      359.62      368.01      3.62 o
  11   3   1      175.17      176.38      2.67 o
  12   3   1       24.77       25.21      1.05 o
 -12   4   1        1.92        1.94      0.88 o
 -11   4   1      146.71      148.89      1.50 o
 -10   4   1       50.13       54.02      1.02 o
  -9   4   1       30.74       32.16      1.06 o
  -8   4   1       10.23        9.79      0.82 o
  -7   4   1      360.87      352.67      2.36 o
  -6   4   1      243.58      264.22      2.80 o
  -5   4   1      134.59      131.91      1.25 o
  -4   4   1      129.49      146.15      1.61 o
  -3   4   1        6.60        6.52      1.05 o
  -2   4   1     2531.35     2527.90     27.88 o
  -1   4   1     4228.93     4157.06     48.63 o
   0   4   1      118.01      127.74      1.60 o
   1   4   1      153.26      151.06      1.49 o
   2   4   1       10.68       11.25      1.03 o
   3   4   1     1042.61     1049.14     23.11 o
   4   4   1      745.01      763.47      6.30 o
   5   4   1       39.42       38.94      1.43 o
   6   4   1       34.16       38.84      1.18 o
   7   4   1       29.74       33.26      1.27 o
   8   4   1      186.31      181.25      5.69 o
   9   4   1      147.75      150.96      4.59 o
  10   4   1        0.00        0.25      1.07 o
  11   4   1       69.13       67.37      1.59 o
  12   4   1       45.70       40.67      1.10 o
 -11   5   1       12.93       12.73      1.20 o
 -10   5   1        2.59        4.64      1.24 o
  -9   5   1       31.59       29.16      1.00 o
  -8   5   1       70.04       76.83      1.13 o
  -7   5   1       44.45       43.83      1.16 o
  -6   5   1        2.88        1.59      0.98 o
  -5   5   1        0.86        1.89      0.82 o
  -4   5   1        0.09        1.53      0.84 o
  -3   5   1       14.48       21.96      1.03 o
  -2   5   1       24.16       26.99      0.98 o
  -1   5   1       32.21       33.82      1.11 o
   0   5   1       22.56       20.65      1.17 o
   1   5   1        0.90        0.89      1.06 o
   2   5   1       22.74       24.73      1.21 o
   3   5   1       22.04       23.70      1.24 o
   4   5   1        1.37        1.60      0.84 o
   5   5   1       12.71       12.94      0.97 o
   6   5   1      122.50      128.53      2.48 o
   7   5   1       91.23       97.08      3.03 o
   8   5   1        2.35        2.28      0.89 o
   9   5   1        1.27        2.88      0.99 o
  10   5   1        0.10        1.33      1.18 o
  11   5   1       38.83       37.28      2.37 o
 -10   6   1       48.47       40.03      1.38 o
  -9   6   1        5.36        4.63      1.02 o
  -8   6   1        2.88        1.94      1.07 o
  -7   6   1       25.02       26.69      1.25 o
  -6   6   1        6.30        7.20      0.88 o
  -5   6   1       16.23       15.43      0.81 o
  -4   6   1       10.75        8.42      0.87 o
  -3   6   1       26.89       26.67      0.97 o
  -2   6   1       65.26       64.50      1.28 o
  -1   6   1       64.22       66.76      1.20 o
   0   6   1       32.02       33.81      1.22 o
   1   6   1       30.06       30.56      1.02 o
   2   6   1       63.13       63.26      1.23 o
   3   6   1        5.02        6.05      1.13 o
   4   6   1        0.65        1.32      1.06 o
   5   6   1        0.44        1.78      1.14 o
   6   6   1        0.50        2.96      0.98 o
   7   6   1        0.09       -0.26      1.04 o
   8   6   1        3.75        5.62      1.57 o
   9   6   1       54.56       52.42      2.77 o
  10   6   1       10.58        7.95      1.20 o
  -9   7   1        5.51        5.17      1.19 o
  -8   7   1       16.41       13.74      1.05 o
  -7   7   1       14.12       16.26      1.14 o
  -6   7   1       11.02       12.30      1.13 o
  -5   7   1        1.81        1.76      0.94 o
  -4   7   1        0.73        2.56      0.97 o
  -3   7   1        5.43        3.67      0.86 o
  -2   7   1        0.00        0.38      0.94 o
  -1   7   1       30.21       28.48      1.21 o
   0   7   1       12.60       14.39      1.03 o
   1   7   1        0.05        1.04      0.97 o
   2   7   1        0.92        1.51      1.03 o
   3   7   1        7.89        8.36      1.14 o
   4   7   1        2.87        3.02      0.95 o
   5   7   1        6.84        7.07      1.21 o
   6   7   1       75.34       68.80      2.52 o
   7   7   1        4.80        6.03      1.25 o
   8   7   1        0.34       -0.26      1.45 o
  -7   8   1       12.99       10.13      1.71 o
  -6   8   1       30.16       27.24      1.85 o
  -5   8   1        1.49        1.12      0.99 o
  -4   8   1        1.65        1.67      0.95 o
  -3   8   1        2.29        3.19      0.94 o
  -2   8   1       17.18       15.92      1.06 o
  -1   8   1       43.67       41.86      1.26 o
   0   8   1        6.99        9.00      1.13 o
   1   8   1        0.21        0.62      1.09 o
   2   8   1        1.13        2.64      1.17 o
   3   8   1       29.84       28.98      1.12 o
   4   8   1       24.05       23.67      1.47 o
   5   8   1        4.80        5.12      0.92 o
   6   8   1        0.48        0.41      1.14 o
  -3   9   1        4.99        3.22      1.02 o
  -2   9   1        0.44        1.00      0.96 o
  -1   9   1        1.68        0.98      1.18 o
   0   9   1       23.20       26.51      1.36 o
   1   9   1        4.04        5.07      1.26 o
   2   9   1        4.53        4.67      1.27 o
 -13   0   2       81.36       68.47      2.83 o
 -12   0   2      113.40      120.09      3.29 o
 -11   0   2       49.28       41.43      1.32 o
 -10   0   2       22.63       24.97      1.21 o
  -9   0   2        4.17        4.39      0.94 o
  -8   0   2      350.10      337.49     10.42 o
  -7   0   2      547.39      525.76     15.39 o
  -6   0   2     5414.59     5597.37    165.38 o
  -5   0   2      176.73      176.64      5.37 o
  -4   0   2     4798.49     4926.93    166.29 o
  -3   0   2     1374.56     1350.26     46.61 o
  -2   0   2    13569.54    13406.69   1149.98 o
  -1   0   2    14201.06    14085.50   1464.41 o
   0   0   2     1239.13     1317.68      8.34 o
   1   0   2     3772.04     3963.13     12.55 o
   2   0   2       79.64       76.35      2.02 o
   3   0   2     1841.24     1722.03     17.32 o
   4   0   2      705.30      708.10      8.53 o
   5   0   2        0.04        6.02      1.21 o
   6   0   2     2046.06     2070.14     44.74 o
   7   0   2     1732.55     1653.92     39.24 o
   8   0   2       96.77       80.45      2.96 o
   9   0   2      635.19      582.46     17.16 o
  10   0   2     1004.07      948.35     23.75 o
  11   0   2       30.84       36.17      1.17 o
  12   0   2      164.77      188.50      3.24 o
  13   0   2       78.12       81.26      1.96 o
 -13   1   2       65.62       66.92      1.07 o
 -12   1   2        2.67        2.79      0.83 o
 -11   1   2      114.55      113.54      2.27 o
 -10   1   2       98.48       90.55      1.74 o
  -9   1   2      244.48      237.84      3.78 o
  -8   1   2      312.00      290.08      4.11 o
  -7   1   2       35.55       35.43      0.83 o
  -6   1   2       93.37      115.76      2.12 o
  -5   1   2        4.24        0.88      0.69 o
  -4   1   2      922.94      896.86     15.09 o
  -3   1   2      915.39      853.54      3.29 o
  -2   1   2     1334.37     1359.34      8.23 o
  -1   1   2      151.59      147.51      1.63 o
   0   1   2      207.86      241.85      3.63 o
   1   1   2      211.74      197.91      2.63 o
   2   1   2      769.80      763.47      3.90 o
   3   1   2       11.53       12.33      1.16 o
   4   1   2      347.59      340.51      2.25 o
   5   1   2     3878.74     3944.35     39.13 o
   6   1   2       91.19      108.14      1.07 o
   7   1   2      245.54      248.43      1.87 o
   8   1   2        1.01        1.69      0.78 o
   9   1   2      502.29      497.57      3.61 o
  10   1   2      278.57      303.30      4.36 o
  11   1   2       27.78       28.88      0.91 o
  12   1   2       16.31       15.03      0.72 o
  13   1   2       11.56       11.54      0.83 o
 -13   2   2        9.10        9.68      1.16 o
 -12   2   2       38.29       36.80      1.70 o
 -11   2   2       19.48       20.99      0.84 o
 -10   2   2       14.91       13.44      0.81 o
  -9   2   2       26.45       28.01      0.76 o
  -8   2   2       37.56       39.01      0.86 o
  -7   2   2      781.19      781.57     10.74 o
  -6   2   2       29.87       30.94      0.88 o
  -5   2   2        0.52        1.38      0.76 o
  -4   2   2      173.95      158.01      1.28 o
  -3   2   2     2289.43     2412.09     31.17 o
  -2   2   2     8890.95     8720.48    155.85 o
  -1   2   2      485.40      514.59      6.99 o
   0   2   2    10987.97    10507.77    144.75 o
   1   2   2      701.31      715.41     13.88 o
   2   2   2       52.15       49.16      2.00 o
   3   2   2     1607.41     1569.50     15.69 o
   4   2   2      492.00      498.03      6.23 o
   5   2   2      117.85      111.30      1.85 o
   6   2   2      471.66      457.68      7.20 o
   7   2   2       36.26       32.97      0.90 o
   8   2   2       89.40       92.56      0.95 o
   9   2   2       42.74       39.60      0.91 o
  10   2   2      106.70      109.51      1.88 o
  11   2   2       38.94       44.04      1.00 o
  12   2   2       16.55       18.73      0.91 o
  13   2   2        1.79        3.86      0.84 o
 -13   3   2       16.26       18.66      0.84 o
 -12   3   2       44.49       41.23      0.94 o
 -11   3   2       20.79       18.81      0.83 o
 -10   3   2        4.69        6.27      0.77 o
  -9   3   2       13.32       11.42      0.77 o
  -8   3   2       14.54       15.19      0.77 o
  -7   3   2       26.63       23.09      0.78 o
  -6   3   2        2.60        3.91      0.82 o
  -5   3   2        3.44        3.18      0.88 o
  -4   3   2        3.65        7.48      1.00 o
  -3   3   2        2.07       41.05     18.01 o
  -2   3   2      327.64      339.42      6.48 o
  -1   3   2        5.26       10.05      2.00 o
   0   3   2       58.41       54.95      1.30 o
   1   3   2       10.30        7.00      1.09 o
   2   3   2        0.10        1.12      1.26 o
   3   3   2       62.72       57.74      2.36 o
   4   3   2       18.29       21.37      1.18 o
   5   3   2       15.65       15.24      1.05 o
   6   3   2       67.81       60.79      1.89 o
   7   3   2        0.14        1.17      0.88 o
   8   3   2        0.03        2.08      0.81 o
   9   3   2      354.00      357.26      3.48 o
  10   3   2       12.28       13.65      0.90 o
  11   3   2       50.48       48.06      1.15 o
  12   3   2        0.13        0.36      0.90 o
 -12   4   2        1.26        2.95      0.94 o
 -11   4   2       29.18       24.17      0.87 o
 -10   4   2        0.12        0.66      0.82 o
  -9   4   2        6.67        7.43      0.75 o
  -8   4   2      103.14       97.81      2.82 o
  -7   4   2      142.97      152.03      2.42 o
  -6   4   2       40.86       42.28      1.00 o
  -5   4   2        0.02        0.51      0.88 o
  -4   4   2       14.69       14.02      0.92 o
  -3   4   2      572.89      599.67      7.87 o
  -2   4   2      905.09      888.49     10.64 o
  -1   4   2     4049.92     4085.12     26.12 o
   0   4   2       17.88       22.10      1.11 o
   1   4   2        2.14        1.42      0.95 o
   2   4   2       41.26       38.42      1.09 o
   3   4   2       62.77       59.84      2.43 o
   4   4   2       37.37       42.82      1.51 o
   5   4   2        0.17       -0.23      0.89 o
   6   4   2      143.98      149.03      2.40 o
   7   4   2       17.08       14.88      0.94 o
   8   4   2        2.92        4.68      1.08 o
   9   4   2       76.55       80.00      1.19 o
  10   4   2       17.11       15.11      1.05 o
  11   4   2        0.80        0.88      1.20 o
  12   4   2       56.67       62.18      1.26 o
 -11   5   2       29.40       27.13      1.11 o
 -10   5   2       25.12       24.50      0.91 o
  -9   5   2      136.10      124.85      1.89 o
  -8   5   2       83.30       86.45      1.20 o
  -7   5   2       46.95       45.73      1.38 o
  -6   5   2       64.93       67.79      1.15 o
  -5   5   2        1.74        3.05      0.83 o
  -4   5   2       13.51       12.49      0.81 o
  -3   5   2       67.06       69.77      1.14 o
  -2   5   2      169.94      166.78      1.90 o
  -1   5   2      435.00      415.96      3.92 o
   0   5   2        2.48        3.70      0.95 o
   1   5   2        0.26        1.99      1.06 o
   2   5   2       10.43       11.10      0.98 o
   3   5   2       57.04       57.58      1.97 o
   4   5   2       70.51       67.67      1.24 o
   5   5   2      486.43      488.24      5.55 o
   6   5   2      180.57      170.57      3.54 o
   7   5   2       26.92       27.32      1.30 o
   8   5   2        7.86        7.87      0.99 o
   9   5   2       62.27       63.52      2.53 o
  10   5   2      181.59      174.68      7.01 o
  11   5   2       33.36       31.27      1.65 o
 -10   6   2        5.35        5.31      0.90 o
  -9   6   2       12.78       11.48      1.63 o
  -8   6   2       51.62       49.76      1.22 o
  -7   6   2      280.88      287.54      6.77 o
  -6   6   2       21.38       24.23      1.02 o
  -5   6   2       38.05       40.70      1.03 o
  -4   6   2        2.50        2.76      0.85 o
  -3   6   2      173.53      174.86      1.86 o
  -2   6   2     1165.61     1142.45     16.58 o
  -1   6   2       87.59       88.28      1.62 o
   0   6   2      146.25      147.95      1.82 o
   1   6   2        4.24        5.30      1.16 o
   2   6   2      222.04      226.71      5.09 o
   3   6   2      487.99      495.40      4.36 o
   4   6   2        9.07        9.50      1.03 o
   5   6   2       51.51       56.50      1.22 o
   6   6   2       18.02       18.28      1.27 o
   7   6   2        3.36        5.78      1.06 o
   8   6   2        7.80        9.20      1.15 o
   9   6   2        0.40        3.17      1.03 o
  10   6   2       11.54       11.09      1.00 o
  -9   7   2       21.36       21.58      1.39 o
  -8   7   2       39.35       40.05      2.49 o
  -7   7   2        2.36        3.72      1.12 o
  -6   7   2       35.94       40.90      1.20 o
  -5   7   2       59.88       70.16      1.10 o
  -4   7   2        0.21        1.36      0.98 o
  -3   7   2       45.60       41.52      1.28 o
  -2   7   2       34.48       30.44      1.15 o
  -1   7   2       94.87       98.96      1.26 o
   0   7   2       65.42       72.40      1.59 o
   1   7   2        0.01        0.73      1.08 o
   2   7   2       14.70       14.42      1.20 o
   3   7   2       33.29       39.78      2.93 o
   4   7   2       24.05       26.50      1.24 o
   5   7   2       41.52       43.13      1.55 o
   6   7   2       48.54       45.30      1.22 o
   7   7   2       16.89       16.86      1.16 o
   8   7   2        1.83        3.57      1.31 o
  -7   8   2        0.95        1.25      0.95 o
  -6   8   2       20.21       19.28      1.10 o
  -5   8   2        9.89        9.15      1.00 o
  -4   8   2       20.51       22.81      1.06 o
  -3   8   2       73.45       64.84      2.16 o
  -2   8   2        1.51        2.42      0.89 o
  -1   8   2        2.47        1.26      1.12 o
   0   8   2        3.36        3.86      1.11 o
   1   8   2       11.10       12.23      1.31 o
   2   8   2       55.32       55.73      1.36 o
   3   8   2       20.76       21.85      1.35 o
   4   8   2        0.65        1.53      1.08 o
   5   8   2       12.80       12.04      1.06 o
   6   8   2        1.76        0.16      1.14 o
  -3   9   2        0.08        1.71      1.04 o
  -2   9   2        3.38        2.92      0.97 o
  -1   9   2        1.13        1.36      1.18 o
   0   9   2        6.27        6.73      1.13 o
   1   9   2        1.59        2.82      1.23 o
   2   9   2        0.95        2.21      1.40 o
 -13   1   3        3.62        4.88      0.76 o
 -12   1   3       71.04       67.64      1.11 o
 -11   1   3       60.40       57.73      1.40 o
 -10   1   3       85.29       90.21      1.71 o
  -9   1   3       24.21       27.62      0.83 o
  -8   1   3        0.91        2.27      0.71 o
  -7   1   3       19.94       16.62      0.91 o
  -6   1   3       21.34       27.70      0.86 o
  -5   1   3       22.05       13.30      0.91 o
  -4   1   3      144.84      147.82      2.74 o
  -3   1   3        6.85        6.95      1.05 o
  -2   1   3      641.59      684.01      3.83 o
  -1   1   3       14.74       17.22      1.27 o
   0   1   3      374.18      378.24      5.63 o
   1   1   3       39.15       43.82      1.85 o
   2   1   3       72.89       64.11      1.65 o
   3   1   3      355.54      357.20      3.32 o
   4   1   3     1335.82     1412.10      8.46 o
   5   1   3      462.19      505.06      3.01 o
   6   1   3      648.83      637.64      4.31 o
   7   1   3       31.02       29.58      0.77 o
   8   1   3      274.09      257.28      2.85 o
   9   1   3      903.18      947.36     12.73 o
  10   1   3        0.01        0.26      0.78 o
  11   1   3        4.80        5.93      0.85 o
  12   1   3        0.14        1.06      0.80 o
  13   1   3       16.32       15.73      0.94 o
 -13   2   3       69.12       71.04      2.31 o
 -12   2   3       13.10        8.57      0.76 o
 -11   2   3       46.67       44.15      0.85 o
 -10   2   3       10.17        8.93      0.78 o
  -9   2   3      351.29      342.17      4.99 o
  -8   2   3      590.86      574.72      6.78 o
  -7   2   3      137.85      146.90      1.96 o
  -6   2   3      226.88      235.36      5.46 o
  -5   2   3      879.54      890.55      7.17 o
  -4   2   3      383.65      365.07      2.33 o
  -3   2   3      871.20      846.76     10.47 o
  -2   2   3     2543.97     2665.44     29.02 o
  -1   2   3       55.82       41.45      1.41 o
   0   2   3       83.48       91.17      1.64 o
   1   2   3      825.16      828.55      7.94 o
   2   2   3     1141.95     1095.58      3.99 o
   3   2   3        0.01        1.49      0.99 o
   4   2   3      206.46      179.28      3.69 o
   5   2   3     1002.58      997.22     14.64 o
   6   2   3      438.83      435.96      3.52 o
   7   2   3      286.76      269.36      3.01 o
   8   2   3      207.62      190.98      1.96 o
   9   2   3      889.15      877.43      8.07 o
  10   2   3       20.25       21.87      0.96 o
  11   2   3       45.15       56.05      1.06 o
  12   2   3       95.01       95.85      1.99 o
 -13   3   3        0.46        2.04      0.78 o
 -12   3   3       72.48       72.69      1.86 o
 -11   3   3       92.14       93.85      0.91 o
 -10   3   3      157.60      148.46      1.52 o
  -9   3   3      364.68      366.57      5.55 o
  -8   3   3       64.49       60.12      0.84 o
  -7   3   3      123.96      112.16      1.75 o
  -6   3   3       53.54       41.35      0.85 o
  -5   3   3       38.07       30.81      0.90 o
  -4   3   3       17.39       18.60      0.89 o
  -3   3   3       91.54       96.71      1.14 o
  -2   3   3     1014.09      954.84     13.75 o
  -1   3   3        2.88        8.49      0.91 o
   0   3   3        1.78        3.58      1.45 o
   1   3   3      141.80      138.25      2.00 o
   2   3   3      529.34      505.40      7.55 o
   3   3   3      274.40      250.33      4.05 o
   4   3   3     2162.03     2225.62     17.06 o
   5   3   3      591.30      622.71      3.02 o
   6   3   3      159.77      160.26      4.87 o
   7   3   3       70.80       61.54      1.01 o
   8   3   3      266.56      266.91      2.59 o
   9   3   3      416.99      446.10      6.60 o
  10   3   3      126.17      136.54      1.92 o
  11   3   3        0.41        1.58      0.97 o
  12   3   3       48.11       47.94      1.63 o
 -12   4   3       10.40       11.53      0.85 o
 -11   4   3        1.26        2.27      0.87 o
 -10   4   3        0.59        1.35      0.83 o
  -9   4   3        4.75        7.45      0.85 o
  -8   4   3      565.98      561.90     12.75 o
  -7   4   3      389.02      380.91      3.89 o
  -6   4   3      298.49      306.37      4.19 o
  -5   4   3      464.50      463.64      4.41 o
  -4   4   3      293.33      284.14      2.22 o
  -3   4   3     2173.62     2189.78     15.42 o
  -2   4   3      656.43      654.74      6.54 o
  -1   4   3     1632.28     1634.78     24.05 o
   0   4   3      248.71      259.28      1.83 o
   1   4   3        1.35        0.86      1.09 o
   2   4   3     1390.94     1366.93     19.62 o
   3   4   3      157.57      165.45     11.12 o
   4   4   3      304.21      323.84      2.36 o
   5   4   3      407.80      387.37      2.96 o
   6   4   3       45.81       44.30      1.30 o
   7   4   3       15.46       15.25      1.00 o
   8   4   3       80.28       76.05      2.00 o
   9   4   3      161.65      159.73      3.29 o
  10   4   3       13.02       16.36      1.11 o
  11   4   3       17.88       21.57      0.98 o
 -11   5   3        9.20       11.30      0.96 o
 -10   5   3       23.56       24.79      1.00 o
  -9   5   3       19.23       18.52      0.91 o
  -8   5   3       18.45       18.20      1.06 o
  -7   5   3       21.18       22.11      0.93 o
  -6   5   3      159.77      162.76      1.19 o
  -5   5   3       61.91       64.80      0.96 o
  -4   5   3       12.47       16.02      0.92 o
  -3   5   3       81.46       76.06      1.03 o
  -2   5   3      129.19      118.92      1.43 o
  -1   5   3      337.60      354.35      2.71 o
   0   5   3       93.76      102.90      1.30 o
   1   5   3       10.08        8.56      1.04 o
   2   5   3       32.83       34.64      1.28 o
   3   5   3      191.52      198.19      3.04 o
   4   5   3       12.88       13.89      1.48 o
   5   5   3       10.98       11.02      1.06 o
   6   5   3       22.30       25.05      1.25 o
   7   5   3        4.20        2.86      1.04 o
   8   5   3        1.67        2.09      0.94 o
   9   5   3        3.53        4.52      0.90 o
  10   5   3        6.11        6.50      0.96 o
  11   5   3        2.40        2.44      0.97 o
 -10   6   3        0.45        1.11      0.93 o
  -9   6   3        0.21        1.21      0.82 o
  -8   6   3        1.61        2.91      0.93 o
  -7   6   3        0.73        0.68      0.79 o
  -6   6   3        6.86        5.79      0.78 o
  -5   6   3        3.72        4.50      0.89 o
  -4   6   3      245.96      244.71      2.89 o
  -3   6   3       22.39       22.32      1.06 o
  -2   6   3      501.19      483.89      5.85 o
  -1   6   3       57.56       53.27      1.16 o
   0   6   3       47.19       47.65      1.16 o
   1   6   3       40.28       42.44      1.12 o
   2   6   3       52.50       52.29      1.82 o
   3   6   3        6.65        7.08      1.07 o
   4   6   3       84.08       88.29      1.35 o
   5   6   3        0.95        2.77      1.04 o
   6   6   3       17.38       16.29      0.99 o
   7   6   3        3.43        2.32      0.96 o
   8   6   3        0.36        0.50      0.92 o
   9   6   3        0.37        0.68      1.02 o
  -9   7   3        9.70        7.42      1.19 o
  -8   7   3        8.51        7.58      1.03 o
  -7   7   3       44.86       42.32      1.38 o
  -6   7   3        3.29        4.95      0.90 o
  -5   7   3       35.60       39.52      1.02 o
  -4   7   3        0.22        0.85      0.86 o
  -3   7   3        5.48        5.55      0.82 o
  -2   7   3      100.27       91.66      1.76 o
  -1   7   3        4.15        4.42      1.01 o
   0   7   3       43.89       43.56      1.68 o
   1   7   3        0.96        0.76      1.00 o
   2   7   3       23.38       21.09      1.12 o
   3   7   3        3.52        4.38      1.24 o
   4   7   3        8.38        8.42      1.22 o
   5   7   3       35.88       32.94      1.52 o
   6   7   3        0.04        0.83      0.97 o
   7   7   3       13.60       11.39      1.16 o
   8   7   3        4.51        5.47      1.52 o
  -6   8   3        2.27        1.74      0.98 o
  -5   8   3       17.21       18.32      0.99 o
  -4   8   3       32.91       32.97      1.19 o
  -3   8   3      161.69      141.80      3.80 o
  -2   8   3       79.56       73.27      2.20 o
  -1   8   3       12.81       11.04      1.15 o
   0   8   3       29.22       27.45      1.20 o
   1   8   3       43.99       45.67      1.98 o
   2   8   3       57.31       53.97      1.31 o
   3   8   3        3.49        4.61      1.17 o
   4   8   3        5.24        4.30      1.12 o
   5   8   3        0.08       -0.74      1.24 o
   6   8   3        1.17        0.41      1.08 o
  -2   9   3       12.69       13.71      0.95 o
  -1   9   3       15.14       15.92      1.13 o
   0   9   3        0.26        0.71      1.38 o
   1   9   3        9.00        6.96      1.25 o
 -13   0   4        0.80        1.04      1.44 o
 -12   0   4       66.83       62.90      3.14 o
 -11   0   4        4.45        6.13      1.20 o
 -10   0   4      132.23      138.07      2.78 o
  -9   0   4     1643.33     1586.60     58.84 o
  -8   0   4       21.90       23.65      1.15 o
  -7   0   4      329.67      325.46     10.37 o
  -6   0   4      252.51      229.65      5.85 o
  -5   0   4     1108.95     1031.11     29.81 o
  -4   0   4       83.77       67.44      2.68 o
  -3   0   4      183.06      176.20      8.16 o
  -2   0   4     1883.95     1719.24     73.74 o
  -1   0   4     1162.76     1244.80     57.65 o
   0   0   4      121.14      121.41      2.97 o
   1   0   4    12046.46    11873.90    130.26 o
   2   0   4      185.36      191.23      5.56 o
   3   0   4     2446.15     2432.15     19.23 o
   4   0   4     3496.80     3425.59     60.43 o
   5   0   4      130.94      152.96      3.29 o
   6   0   4        3.66        3.37      1.13 o
   7   0   4        0.93        3.13      1.02 o
   8   0   4     1767.60     1689.51     47.79 o
   9   0   4       95.18      103.00      3.39 o
  10   0   4        1.39        1.93      1.11 o
  11   0   4       78.94       76.57      2.79 o
  12   0   4       36.82       38.66      2.10 o
 -13   1   4       86.31       87.07      2.07 o
 -12   1   4      143.59      140.57      3.60 o
 -11   1   4      143.01      132.45      2.20 o
 -10   1   4      233.79      235.44      3.56 o
  -9   1   4       21.41       20.21      0.79 o
  -8   1   4      188.01      169.20      2.45 o
  -7   1   4       72.31       54.40      0.90 o
  -6   1   4       55.39       46.52      0.83 o
  -5   1   4       26.61       29.82      0.87 o
  -4   1   4        2.41        1.00      0.83 o
  -3   1   4      955.69      914.74     12.56 o
  -2   1   4       79.42       61.11      1.27 o
  -1   1   4        4.16        2.41      1.23 o
   0   1   4       84.05       91.00      1.69 o
   1   1   4     2121.08     2155.55     23.18 o
   2   1   4     1604.11     1457.14      7.72 o
   3   1   4     1996.73     2061.09     17.06 o
   4   1   4     1482.61     1706.47      8.62 o
   5   1   4      351.77      313.63      1.76 o
   6   1   4       42.17       46.62      0.96 o
   7   1   4       97.78       97.64      1.04 o
   8   1   4     1415.91     1442.78     17.38 o
   9   1   4      417.98      451.81      5.55 o
  10   1   4       10.75       12.93      0.79 o
  11   1   4      121.86      119.77      1.78 o
  12   1   4       79.29       80.74      1.65 o
 -13   2   4        2.05        3.59      0.77 o
 -12   2   4        4.10        4.93      0.75 o
 -11   2   4        0.83        0.63      0.68 o
 -10   2   4       12.10       12.52      0.68 o
  -9   2   4      117.15      128.92      1.92 o
  -8   2   4      257.84      260.78      4.79 o
  -7   2   4       38.99       41.81      1.31 o
  -6   2   4     1384.28     1383.29     33.13 o
  -5   2   4       68.57       66.05      1.04 o
  -4   2   4       19.89       13.83      0.75 o
  -3   2   4       63.89       67.87      1.05 o
  -2   2   4        0.18        1.64      0.88 o
  -1   2   4        2.11        2.95      1.17 o
   0   2   4      210.16      205.95      3.37 o
   1   2   4      618.50      603.64     12.21 o
   2   2   4       54.73       46.64      1.22 o
   3   2   4      938.01      909.56     13.04 o
   4   2   4      381.21      391.14      6.88 o
   5   2   4       23.43       17.15      0.85 o
   6   2   4       55.85       55.69      1.07 o
   7   2   4      385.43      371.46      2.68 o
   8   2   4      186.07      178.23      2.17 o
   9   2   4        2.23        3.99      0.84 o
  10   2   4        2.38        3.70      0.90 o
  11   2   4        5.58        5.87      0.88 o
  12   2   4       35.96       38.83      1.19 o
 -13   3   4        2.55        1.97      0.75 o
 -12   3   4        0.66        1.31      0.67 o
 -11   3   4        2.27        3.09      0.78 o
 -10   3   4        2.51        2.90      0.71 o
  -9   3   4       95.37       89.78      1.63 o
  -8   3   4        0.18        2.00      0.85 o
  -7   3   4      264.80      275.74      5.20 o
  -6   3   4      272.88      274.99      3.38 o
  -5   3   4        0.61        0.35      0.78 o
  -4   3   4       32.18       29.62      0.89 o
  -3   3   4        0.25        0.73      0.97 o
  -2   3   4     1488.15     1535.48     26.99 o
  -1   3   4      696.96      737.10     15.10 o
   0   3   4       58.05       56.59      1.67 o
   1   3   4       22.95       20.39      1.09 o
   2   3   4      330.45      327.16      4.72 o
   3   3   4       85.01       86.70      5.21 o
   4   3   4      424.40      451.17      3.39 o
   5   3   4       78.58       91.63      2.58 o
   6   3   4       86.43       86.50      1.54 o
   7   3   4       43.24       43.48      1.08 o
   8   3   4       60.75       59.86      1.17 o
   9   3   4       71.12       79.99      1.17 o
  10   3   4       11.26       13.42      0.93 o
  11   3   4        3.20        3.94      0.91 o
  12   3   4       20.24       19.31      1.05 o
 -12   4   4       33.30       34.13      0.88 o
 -11   4   4        0.24        1.80      0.89 o
 -10   4   4       27.31       24.01      0.79 o
  -9   4   4       78.49       76.83      1.58 o
  -8   4   4        6.72        5.30      0.90 o
  -7   4   4        5.07        7.47      0.92 o
  -6   4   4       24.95       20.58      0.90 o
  -5   4   4        1.56        2.07      0.89 o
  -4   4   4       25.41       26.22      0.95 o
  -3   4   4      609.57      650.03     11.53 o
  -2   4   4       35.08       41.96      0.96 o
  -1   4   4      321.59      314.00      7.59 o
   0   4   4      206.40      209.47      4.39 o
   1   4   4        0.02        2.52      1.82 o
   2   4   4       28.96       29.38      1.33 o
   3   4   4       28.63       24.32      1.55 o
   4   4   4        0.02        0.33      1.05 o
   5   4   4      135.96      133.56      2.03 o
   6   4   4      209.31      225.12      1.72 o
   7   4   4        6.62        7.19      0.97 o
   8   4   4      163.80      162.61      1.72 o
   9   4   4       10.16       10.44      1.14 o
  10   4   4        3.27        4.74      0.89 o
  11   4   4       75.11       76.96      2.68 o
 -11   5   4       12.15       12.90      1.08 o
 -10   5   4       33.16       29.63      0.96 o
  -9   5   4        1.14        1.28      0.93 o
  -8   5   4      207.07      211.06      1.66 o
  -7   5   4       18.05       18.48      0.84 o
  -6   5   4       72.86       77.93      1.05 o
  -5   5   4       54.41       55.71      1.02 o
  -4   5   4        6.87        8.60      0.81 o
  -3   5   4      113.11      129.98      2.14 o
  -2   5   4       80.02       82.08      1.78 o
  -1   5   4      240.47      262.49      3.73 o
   0   5   4        5.92        7.54      1.15 o
   1   5   4      138.99      139.10      1.49 o
   2   5   4      212.83      196.38      3.78 o
   3   5   4       87.04       94.98      1.73 o
   4   5   4      222.59      224.52      1.97 o
   5   5   4       11.79       13.95      1.21 o
   6   5   4       76.72       75.22      1.26 o
   7   5   4      188.15      192.97      6.23 o
   8   5   4       57.75       54.03      1.14 o
   9   5   4        0.00       -0.96      1.12 o
  10   5   4       13.64       14.84      1.08 o
 -10   6   4       15.29       14.86      0.92 o
  -9   6   4       66.29       65.78      1.84 o
  -8   6   4       79.94       75.74      2.05 o
  -7   6   4        0.94        1.21      0.81 o
  -6   6   4      174.82      170.21      3.78 o
  -5   6   4      176.66      177.70      1.72 o
  -4   6   4      432.54      425.35      4.41 o
  -3   6   4      561.33      571.59      8.39 o
  -2   6   4       37.19       34.62      1.10 o
  -1   6   4      353.47      350.31      4.00 o
   0   6   4      181.81      187.27      4.97 o
   1   6   4      188.65      193.72      3.46 o
   2   6   4        4.46        5.64      1.06 o
   3   6   4       73.40       75.04      1.67 o
   4   6   4       58.37       63.71      3.11 o
   5   6   4        4.78        6.58      0.88 o
   6   6   4        0.10       -0.08      1.19 o
   7   6   4       60.70       63.41      1.38 o
   8   6   4      126.06      122.98      6.59 o
   9   6   4        8.95        8.03      1.05 o
  -9   7   4        3.39        3.22      1.03 o
  -8   7   4        6.91        8.91      1.01 o
  -7   7   4       52.67       54.77      1.71 o
  -6   7   4       40.63       43.80      1.01 o
  -5   7   4        8.38        9.01      0.95 o
  -4   7   4       64.92       65.31      1.03 o
  -3   7   4       55.35       58.95      1.05 o
  -2   7   4       66.03       67.41      1.73 o
  -1   7   4       41.71       44.65      1.16 o
   0   7   4        2.74        4.09      0.96 o
   1   7   4       33.87       35.67      1.21 o
   2   7   4       96.71       97.11      2.47 o
   3   7   4       48.51       48.64      4.50 o
   4   7   4        1.90        2.25      1.30 o
   5   7   4        4.14        3.67      1.05 o
   6   7   4        8.49        9.54      1.12 o
   7   7   4       24.41       22.46      2.05 o
   8   7   4        5.51        6.48      1.36 o
  -6   8   4        6.92        6.37      0.91 o
  -5   8   4       34.88       30.88      1.07 o
  -4   8   4      158.45      150.81      6.78 o
  -3   8   4        0.84        1.32      1.02 o
  -2   8   4       56.24       47.85      2.39 o
  -1   8   4        0.36        0.12      0.97 o
   0   8   4        5.72        7.00      1.02 o
   1   8   4       75.09       67.04      3.06 o
   2   8   4        0.55        1.53      1.27 o
   3   8   4       49.74       45.38      2.85 o
   4   8   4       17.66       15.63      1.17 o
   5   8   4        1.97        0.78      0.91 o
  -1   9   4        7.59        6.24      0.92 o
   0   9   4        0.30        1.10      0.97 o
 -13   1   5       37.52       38.39      1.13 o
 -12   1   5       21.03       20.05      0.91 o
 -11   1   5       95.11       89.34      1.58 o
 -10   1   5        9.98        6.39      0.68 o
  -9   1   5      399.15      380.77      7.35 o
  -8   1   5       40.92       39.78      1.07 o
  -7   1   5       99.47      107.30      1.73 o
  -6   1   5      158.96      144.57      2.18 o
  -5   1   5        4.15        5.65      0.66 o
  -4   1   5      469.15      466.27     12.12 o
  -3   1   5      163.98      144.32      2.64 o
  -2   1   5     2503.63     2632.02     37.73 o
  -1   1   5      111.83      101.86      1.42 o
   0   1   5     2200.67     2189.34     33.05 o
   1   1   5      467.46      431.19      6.30 o
   2   1   5        1.02        2.46      1.02 o
   3   1   5     2265.09     2519.89     16.48 o
   4   1   5        0.38        0.49      0.84 o
   5   1   5      246.58      273.44      2.00 o
   6   1   5       30.05       27.13      0.96 o
   7   1   5       71.86       73.59      1.08 o
   8   1   5      396.36      402.40      3.17 o
   9   1   5       40.26       42.19      0.93 o
  10   1   5      149.59      156.57      2.96 o
  11   1   5       12.63       11.62      0.96 o
  12   1   5        0.15        0.88      0.96 o
 -13   2   5       44.67       43.89      0.91 o
 -12   2   5        4.13        8.16      0.90 o
 -11   2   5       21.35       17.46      0.81 o
 -10   2   5      448.11      452.95      7.29 o
  -9   2   5       62.80       60.41      1.21 o
  -8   2   5      269.16      258.32      3.67 o
  -7   2   5      371.36      350.89      7.58 o
  -6   2   5       52.26       39.43      0.92 o
  -5   2   5      113.25      107.62      1.03 o
  -4   2   5      260.72      255.99      2.16 o
  -3   2   5      242.14      219.12      2.08 o
  -2   2   5      473.52      448.40      3.23 o
  -1   2   5      248.72      254.20      2.57 o
   0   2   5     1301.36     1245.59     20.47 o
   1   2   5       55.33       67.07      1.26 o
   2   2   5      905.03      842.33     18.37 o
   3   2   5      188.08      171.19      3.91 o
   4   2   5      102.39       87.15      1.12 o
   5   2   5        0.54        2.49      0.80 o
   6   2   5       26.26       25.86      0.91 o
   7   2   5      460.48      431.38      5.32 o
   8   2   5      179.50      181.42      2.33 o
   9   2   5       12.45       11.99      0.92 o
  10   2   5       58.83       57.71      1.11 o
  11   2   5       23.22       24.92      0.99 o
  12   2   5       98.72       94.64      4.01 o
 -13   3   5       75.85       73.43      2.98 o
 -12   3   5       63.55       60.79      1.19 o
 -11   3   5       35.08       33.84      0.82 o
 -10   3   5        8.24        8.61      0.80 o
  -9   3   5      229.35      234.70      4.36 o
  -8   3   5      200.18      188.15      3.04 o
  -7   3   5       27.73       28.57      0.90 o
  -6   3   5      191.07      184.10      2.27 o
  -5   3   5       49.96       37.50      0.94 o
  -4   3   5      276.80      274.36      2.12 o
  -3   3   5      655.92      670.51      7.59 o
  -2   3   5      140.95      155.35      2.82 o
  -1   3   5      359.55      399.23      7.40 o
   0   3   5      848.06      872.11      7.94 o
   1   3   5     1890.05     1813.42     17.60 o
   2   3   5      308.62      295.77      5.48 o
   3   3   5      408.36      436.91      5.11 o
   4   3   5        9.02        5.01      0.94 o
   5   3   5      238.16      241.71      6.94 o
   6   3   5      227.16      229.25      5.16 o
   7   3   5      787.51      807.89      8.43 o
   8   3   5       44.60       49.17      0.97 o
   9   3   5       11.78       13.13      0.92 o
  10   3   5       46.91       46.20      1.40 o
  11   3   5      104.21      107.26      1.83 o
 -12   4   5        3.89        4.80      0.81 o
 -11   4   5       42.17       43.78      0.89 o
 -10   4   5      115.39      116.85      2.63 o
  -9   4   5       19.00       22.45      0.97 o
  -8   4   5        0.04        1.25      0.85 o
  -7   4   5      176.85      183.37      2.87 o
  -6   4   5      506.30      502.82      9.22 o
  -5   4   5      132.23      126.90      1.92 o
  -4   4   5      251.48      263.50      4.89 o
  -3   4   5       10.85       13.19      0.87 o
  -2   4   5       49.83       47.34      1.07 o
  -1   4   5      411.87      434.28      4.53 o
   0   4   5      946.50      956.91     12.11 o
   1   4   5      129.67      122.91      1.43 o
   2   4   5      713.58      715.98      7.12 o
   3   4   5      163.39      149.51      1.75 o
   4   4   5       10.70       14.56      1.75 o
   5   4   5        4.77        7.33      1.03 o
   6   4   5      125.32      117.68      3.70 o
   7   4   5      700.84      718.63     18.25 o
   8   4   5       46.85       47.23      1.93 o
   9   4   5        9.81        7.40      0.84 o
  10   4   5        5.67        5.14      1.03 o
  11   4   5       22.69       24.27      1.16 o
 -11   5   5        0.00        1.69      0.88 o
 -10   5   5        5.85        5.25      0.94 o
  -9   5   5        1.89        4.30      1.09 o
  -8   5   5       79.83       81.09      1.18 o
  -7   5   5      239.45      247.04      3.80 o
  -6   5   5        1.92        1.03      0.97 o
  -5   5   5       65.09       65.31      1.13 o
  -4   5   5       33.33       34.36      0.92 o
  -3   5   5      252.90      252.47      4.75 o
  -2   5   5      361.25      358.50      3.43 o
  -1   5   5        1.32        2.32      0.84 o
   0   5   5       86.32       88.48      1.40 o
   1   5   5      182.32      180.58      2.63 o
   2   5   5      164.44      161.35      3.26 o
   3   5   5       87.59       92.65      1.53 o
   4   5   5       93.54       95.78      1.56 o
   5   5   5        0.03        0.34      1.02 o
   6   5   5      107.61      119.55      1.56 o
   7   5   5       91.63       92.36      3.06 o
   8   5   5       42.00       43.63      1.25 o
   9   5   5       85.65       86.78      2.55 o
  10   5   5        8.95        9.25      1.18 o
 -10   6   5        3.89        4.92      1.11 o
  -9   6   5        2.49        3.13      1.33 o
  -8   6   5       19.75       18.40      0.88 o
  -7   6   5        2.10        3.75      0.97 o
  -6   6   5       33.21       32.61      0.94 o
  -5   6   5       68.17       70.07      0.98 o
  -4   6   5       11.68       10.46      0.84 o
  -3   6   5       30.86       30.99      1.06 o
  -2   6   5        3.79        4.01      1.07 o
  -1   6   5       33.85       33.24      0.97 o
   0   6   5       16.47       17.35      1.11 o
   1   6   5       36.29       37.37      1.18 o
   2   6   5       58.13       61.39      1.25 o
   3   6   5       35.15       31.08      1.51 o
   4   6   5        5.16        6.26      1.44 o
   5   6   5       81.80       76.17      1.21 o
   6   6   5       35.50       36.23      1.08 o
   7   6   5       20.53       20.53      1.05 o
   8   6   5        0.17        1.43      0.99 o
   9   6   5        8.91        9.29      1.09 o
  -8   7   5        2.08        2.23      0.85 o
  -7   7   5       16.32       17.02      1.04 o
  -6   7   5       36.02       34.88      1.01 o
  -5   7   5        0.92        0.95      0.96 o
  -4   7   5        0.28        1.17      0.92 o
  -3   7   5        2.95        5.94      0.97 o
  -2   7   5       25.83       25.12      0.97 o
  -1   7   5       19.28       16.05      0.85 o
   0   7   5        0.27        1.70      0.85 o
   1   7   5        2.57        3.59      0.99 o
   2   7   5        5.01        7.49      1.03 o
   3   7   5        6.18        5.39      1.51 o
   4   7   5        0.14        1.07      2.54 o
   5   7   5        2.07        2.22      0.95 o
   6   7   5        5.76        5.02      1.15 o
   7   7   5        6.46        7.98      1.19 o
  -6   8   5       48.43       43.27      1.33 o
  -5   8   5       96.44       86.37      3.71 o
  -4   8   5       88.24       79.64      1.38 o
  -3   8   5        0.09        0.82      0.92 o
  -2   8   5       60.86       55.68      1.55 o
  -1   8   5       33.16       29.12      1.37 o
   0   8   5       15.90       16.43      0.95 o
   1   8   5        2.50        3.90      1.18 o
   2   8   5       11.96       12.20      1.19 o
   3   8   5       22.78       21.42      1.82 o
   4   8   5        3.63        4.25      1.14 o
   5   8   5        2.26        1.81      1.34 o
 -13   0   6       41.86       48.00      2.06 o
 -12   0   6        5.13        4.37      1.08 o
 -11   0   6      326.93      330.84      1.93 o
 -10   0   6       53.16       59.74      1.87 o
  -9   0   6      214.28      229.75      1.75 o
  -8   0   6      753.52      721.98     26.06 o
  -7   0   6      178.99      156.84      7.09 o
  -6   0   6       10.08       16.84      1.54 o
  -5   0   6     1033.41     1025.48     37.09 o
  -4   0   6       31.97       29.36      1.30 o
  -3   0   6      716.65      640.62     22.83 o
  -2   0   6     2688.25     2682.33    101.43 o
  -1   0   6     2494.02     2338.66     72.47 o
   0   0   6     1833.25     2071.62     31.11 o
   1   0   6     1836.27     1743.71     21.02 o
   2   0   6       49.35       61.18      1.73 o
   3   0   6      193.73      219.07      3.91 o
   4   0   6       10.68       19.50      1.27 o
   5   0   6        3.80        0.31      1.38 o
   6   0   6      513.72      480.01     11.77 o
   7   0   6      125.05      122.24      5.72 o
   8   0   6       74.77       64.27      1.66 o
   9   0   6       27.46       30.40      1.14 o
  10   0   6       37.95       36.76      1.42 o
  11   0   6      285.86      280.35     16.56 o
  12   0   6       23.09       22.43      1.78 o
 -13   1   6       30.71       29.32      0.83 o
 -12   1   6       20.25       20.23      0.76 o
 -11   1   6        2.63        2.28      0.67 o
 -10   1   6      354.33      356.96      5.09 o
  -9   1   6      300.93      307.51      6.49 o
  -8   1   6       61.82       72.97      0.89 o
  -7   1   6      579.50      550.74     13.92 o
  -6   1   6      220.52      183.30      3.79 o
  -5   1   6      368.99      348.88      7.56 o
  -4   1   6     1862.52     1914.87     52.13 o
  -3   1   6      437.95      457.88      9.77 o
  -2   1   6     2458.34     2722.95     53.71 o
  -1   1   6     1771.01     1791.38     35.07 o
   0   1   6     3783.65     3754.30     32.27 o
   1   1   6        1.32        2.21      1.02 o
   2   1   6      448.51      488.25      5.23 o
   3   1   6      324.72      407.52      2.21 o
   4   1   6      437.72      455.78      4.72 o
   5   1   6      602.48      604.28      8.22 o
   6   1   6      713.88      689.61      5.68 o
   7   1   6        4.32        6.93      0.85 o
   8   1   6       29.51       30.18      0.96 o
   9   1   6      119.52      119.31      2.05 o
  10   1   6      139.63      143.18      1.77 o
  11   1   6        0.36        1.00      0.99 o
  12   1   6       19.99       20.44      1.05 o
 -13   2   6        0.22        1.84      0.81 o
 -12   2   6       33.78       33.76      1.25 o
 -11   2   6       60.52       68.40      1.16 o
 -10   2   6        1.26        2.00      0.67 o
  -9   2   6       69.94       71.50      1.27 o
  -8   2   6        2.04        3.91      0.83 o
  -7   2   6       23.01       20.74      0.75 o
  -6   2   6      205.57      191.36      4.23 o
  -5   2   6       60.11       57.53      1.52 o
  -4   2   6      129.35      139.29      1.56 o
  -3   2   6        0.04        2.85      0.80 o
  -2   2   6      102.10      102.19      1.48 o
  -1   2   6     1339.92     1376.09     14.63 o
   0   2   6       39.98       41.95      1.07 o
   1   2   6     2107.90     2111.34     24.32 o
   2   2   6       24.60       25.44      1.13 o
   3   2   6      258.52      270.91      2.27 o
   4   2   6      153.89      154.49      1.29 o
   5   2   6       11.29        9.30      0.93 o
   6   2   6      210.18      193.22      1.82 o
   7   2   6      224.09      228.98      2.58 o
   8   2   6       25.91       25.10      0.94 o
   9   2   6        0.01        0.47      0.92 o
  10   2   6        6.64        7.07      0.90 o
  11   2   6       37.95       37.79      0.99 o
 -13   3   6        2.06        2.32      0.85 o
 -12   3   6        1.07        1.43      0.76 o
 -11   3   6       32.74       29.45      1.45 o
 -10   3   6        6.87        6.63      0.75 o
  -9   3   6        2.88        2.55      0.69 o
  -8   3   6      346.91      343.39      6.82 o
  -7   3   6       93.42       93.08      1.88 o
  -6   3   6       71.26       72.77      1.87 o
  -5   3   6        2.26        1.86      0.69 o
  -4   3   6       40.55       40.47      0.87 o
  -3   3   6      483.24      540.02      6.56 o
  -2   3   6       66.07       78.71      1.79 o
  -1   3   6      223.74      231.04      1.67 o
   0   3   6       57.12       54.79      1.12 o
   1   3   6      274.67      284.09      3.14 o
   2   3   6       79.11       79.43      1.46 o
   3   3   6      559.14      610.68     14.49 o
   4   3   6        8.34       11.02      1.07 o
   5   3   6       29.10       30.27      1.37 o
   6   3   6      230.64      246.88      2.58 o
   7   3   6        0.32        1.40      1.01 o
   8   3   6      515.83      537.57      7.11 o
   9   3   6       36.66       35.97      1.15 o
  10   3   6       32.79       33.94      1.10 o
  11   3   6        2.88        4.02      1.07 o
 -12   4   6        2.37        2.72      0.90 o
 -11   4   6        9.32        9.59      0.75 o
 -10   4   6        4.42        5.73      0.71 o
  -9   4   6        8.36        8.53      0.79 o
  -8   4   6       51.53       51.82      1.17 o
  -7   4   6      281.28      285.89      3.87 o
  -6   4   6       42.82       45.78      1.42 o
  -5   4   6       40.52       36.83      1.38 o
  -4   4   6      167.54      169.24      2.94 o
  -3   4   6      242.68      251.30      3.60 o
  -2   4   6       43.95       47.61      1.14 o
  -1   4   6       70.86       69.66      1.09 o
   0   4   6       26.70       30.95      1.01 o
   1   4   6       34.41       37.98      1.05 o
   2   4   6        0.10        0.95      0.99 o
   3   4   6       50.70       50.68      1.17 o
   4   4   6        9.94        9.58      1.25 o
   5   4   6       26.38       28.69      1.27 o
   6   4   6      135.14      135.18      4.15 o
   7   4   6      100.99       99.99      2.57 o
   8   4   6       45.93       44.78      1.40 o
   9   4   6        1.85        4.42      1.10 o
  10   4   6        0.00        0.45      1.16 o
 -11   5   6       18.39       16.35      0.88 o
 -10   5   6       19.09       20.83      0.90 o
  -9   5   6        1.69        3.85      0.91 o
  -8   5   6        0.03       -1.02      0.82 o
  -7   5   6      103.56       99.89      1.03 o
  -6   5   6       46.07       45.84      0.89 o
  -5   5   6       15.55       14.08      0.89 o
  -4   5   6       44.88       45.78      1.44 o
  -3   5   6       28.50       29.47      1.00 o
  -2   5   6       96.56      100.00      1.52 o
  -1   5   6      177.37      174.63      2.41 o
   0   5   6      139.52      135.33      2.96 o
   1   5   6       56.19       53.21      1.61 o
   2   5   6       56.61       56.79      1.25 o
   3   5   6       19.08       22.66      1.59 o
   4   5   6       71.21       68.48      1.70 o
   5   5   6       22.26       21.55      1.10 o
   6   5   6       70.93       73.27      1.22 o
   7   5   6       25.45       22.92      0.99 o
   8   5   6        2.62        3.74      1.02 o
   9   5   6        1.02        2.86      0.86 o
 -10   6   6        3.15        4.09      0.90 o
  -9   6   6        3.53        3.28      0.91 o
  -8   6   6        9.89       12.28      0.91 o
  -7   6   6      139.08      146.76      1.81 o
  -6   6   6      264.00      265.64      2.49 o
  -5   6   6       66.54       71.02      1.20 o
  -4   6   6       12.09       13.33      0.91 o
  -3   6   6       74.91       78.35      1.36 o
  -2   6   6       72.79       74.67      1.03 o
  -1   6   6      102.80      106.67      2.10 o
   0   6   6        0.85        0.93      0.98 o
   1   6   6      205.71      207.31      1.76 o
   2   6   6      139.18      140.44      1.97 o
   3   6   6       17.62       19.15      1.50 o
   4   6   6        1.14        1.30      1.07 o
   5   6   6       50.78       55.09      3.16 o
   6   6   6      345.06      349.60      7.32 o
   7   6   6      193.22      181.98      5.99 o
   8   6   6        1.33        1.66      1.03 o
  -8   7   6        6.49        6.78      0.92 o
  -7   7   6       10.30       10.23      0.94 o
  -6   7   6       10.20        9.39      1.01 o
  -5   7   6       18.37       21.38      0.96 o
  -4   7   6        9.64       12.39      0.99 o
  -3   7   6       12.90       11.68      0.92 o
  -2   7   6        0.03        0.91      0.89 o
  -1   7   6       23.54       25.72      1.04 o
   0   7   6       76.45       78.16      1.41 o
   1   7   6       36.08       36.62      1.08 o
   2   7   6        3.36        3.66      1.07 o
   3   7   6       60.59       61.72      1.88 o
   4   7   6       35.50       35.16      2.56 o
   5   7   6       38.94       36.79      1.13 o
   6   7   6       44.43       44.44      3.48 o
   7   7   6        5.64        6.68      1.36 o
  -6   8   6       12.37       12.76      1.09 o
  -5   8   6       41.02       37.21      1.14 o
  -4   8   6        5.46        4.84      0.95 o
  -3   8   6       30.59       29.46      1.13 o
  -2   8   6        0.74        1.91      1.02 o
  -1   8   6        0.83        2.11      0.92 o
   0   8   6        0.48        1.11      0.98 o
   1   8   6        8.75       10.61      1.08 o
   2   8   6       16.94       14.46      1.22 o
   3   8   6       14.73       19.17      3.18 o
   4   8   6        0.00       -1.08      1.30 o
 -13   1   7        0.46        0.97      0.83 o
 -12   1   7        0.00        0.58      0.71 o
 -11   1   7        2.82        2.88      0.86 o
 -10   1   7      172.02      179.04      2.90 o
  -9   1   7        0.00        2.10      0.71 o
  -8   1   7      759.73      753.00     13.40 o
  -7   1   7       70.18       66.91      1.21 o
  -6   1   7       19.38       18.29      0.73 o
  -5   1   7      574.60      598.37     18.63 o
  -4   1   7        1.37        1.76      0.81 o
  -3   1   7     1787.76     1923.36     57.75 o
  -2   1   7      261.20      268.46      5.43 o
  -1   1   7      322.52      278.21      7.26 o
   0   1   7       61.60       48.12      1.09 o
   1   1   7      220.10      228.65      3.08 o
   2   1   7      509.43      549.80      5.29 o
   3   1   7        0.26        3.37      1.06 o
   4   1   7      270.12      284.04      2.61 o
   5   1   7       30.68       32.87      1.09 o
   6   1   7      134.40      127.49      1.76 o
   7   1   7        8.42       10.27      0.86 o
   8   1   7       95.08       92.82      1.19 o
   9   1   7       80.73       82.09      1.46 o
  10   1   7       12.74       16.54      1.01 o
  11   1   7       29.35       29.54      1.21 o
 -13   2   7       21.35       22.98      0.83 o
 -12   2   7       28.41       30.75      0.83 o
 -11   2   7       11.58       14.29      0.72 o
 -10   2   7       54.90       55.12      1.34 o
  -9   2   7      115.31      121.71      2.03 o
  -8   2   7      534.34      522.71     10.61 o
  -7   2   7      276.98      260.14      5.29 o
  -6   2   7        3.27        4.51      0.78 o
  -5   2   7       88.79       81.26      2.15 o
  -4   2   7      840.97      864.42     10.61 o
  -3   2   7      411.38      405.87      6.87 o
  -2   2   7     1230.70     1313.14     17.06 o
  -1   2   7      342.43      395.13      4.12 o
   0   2   7     1706.04     1771.56     15.37 o
   1   2   7      163.46      174.98      1.94 o
   2   2   7       65.13       82.09      1.66 o
   3   2   7       31.93       34.73      1.15 o
   4   2   7        3.79        3.20      1.02 o
   5   2   7      617.33      588.29      2.20 o
   6   2   7      385.39      385.61      2.80 o
   7   2   7      305.72      300.16      2.81 o
   8   2   7        5.26        4.08      0.92 o
   9   2   7        5.82        7.00      0.88 o
  10   2   7      244.75      247.99      2.63 o
  11   2   7       34.49       32.40      1.08 o
 -12   3   7       20.22       17.53      0.81 o
 -11   3   7      126.76      127.87      2.92 o
 -10   3   7       44.30       50.72      1.08 o
  -9   3   7        1.63        3.31      0.74 o
  -8   3   7      202.16      213.75      2.72 o
  -7   3   7      462.79      430.53     10.89 o
  -6   3   7      126.23      126.75      1.51 o
  -5   3   7      457.55      461.42      7.37 o
  -4   3   7       75.43       77.93      1.02 o
  -3   3   7     1152.54     1194.61      9.90 o
  -2   3   7      832.79      857.65      8.07 o
  -1   3   7     1006.35      924.90     12.06 o
   0   3   7        0.03        1.18      0.98 o
   1   3   7       39.60       40.39      1.08 o
   2   3   7       20.51       27.16      1.03 o
   3   3   7      423.01      412.82      7.25 o
   4   3   7      329.35      333.95      5.46 o
   5   3   7      208.61      215.02      2.68 o
   6   3   7       20.25       20.00      0.97 o
   7   3   7       67.55       66.02      1.43 o
   8   3   7       32.88       36.67      1.03 o
   9   3   7       49.56       52.92      1.17 o
  10   3   7        0.45        2.15      1.06 o
  11   3   7       16.83       18.35      1.17 o
 -12   4   7       85.75       90.48      4.04 o
 -11   4   7        5.30        9.45      0.72 o
 -10   4   7       47.66       48.73      1.18 o
  -9   4   7       10.19       10.75      0.71 o
  -8   4   7        3.38        4.02      0.63 o
  -7   4   7      313.38      324.91      5.05 o
  -6   4   7      256.61      258.93      3.61 o
  -5   4   7       53.39       50.50      1.09 o
  -4   4   7      121.75      114.46      1.87 o
  -3   4   7       87.81       83.63      1.42 o
  -2   4   7      127.16      129.25      2.07 o
  -1   4   7        1.97        1.40      0.89 o
   0   4   7      471.61      481.95      4.97 o
   1   4   7      278.44      272.20      3.88 o
   2   4   7        1.19        1.10      1.00 o
   3   4   7       13.80       10.92      1.10 o
   4   4   7       58.34       55.76      3.53 o
   5   4   7      213.72      219.48      5.88 o
   6   4   7      433.39      425.74     10.83 o
   7   4   7       14.74       15.94      0.96 o
   8   4   7       33.84       32.78      1.51 o
   9   4   7       22.85       23.53      1.12 o
  10   4   7       62.21       63.10      2.17 o
 -11   5   7       27.18       22.70      1.10 o
 -10   5   7        0.05        0.88      0.81 o
  -9   5   7        0.70        0.37      0.91 o
  -8   5   7       39.37       34.69      0.90 o
  -7   5   7        9.31        9.84      0.98 o
  -6   5   7       86.58       90.80      1.27 o
  -5   5   7        2.19        3.10      0.88 o
  -4   5   7        4.18        3.99      0.80 o
  -3   5   7        4.20        3.86      0.86 o
  -2   5   7       70.13       70.04      1.03 o
  -1   5   7       42.73       34.30      0.94 o
   0   5   7       45.58       44.75      1.08 o
   1   5   7        1.31        3.18      1.00 o
   2   5   7      177.91      181.82      2.42 o
   3   5   7      207.11      224.02      2.57 o
   4   5   7       70.74       69.35      1.47 o
   5   5   7      125.76      129.40      2.43 o
   6   5   7        3.63        4.66      1.01 o
   7   5   7      219.29      226.13      7.57 o
   8   5   7       79.73       74.96      2.33 o
   9   5   7        1.18        0.72      0.93 o
  -9   6   7        1.64        1.53      0.93 o
  -8   6   7       10.53        7.57      1.02 o
  -7   6   7        4.97        4.79      0.99 o
  -6   6   7       29.89       28.67      0.89 o
  -5   6   7       45.34       41.79      0.96 o
  -4   6   7        0.00        0.10      0.76 o
  -3   6   7        0.82        1.87      0.83 o
  -2   6   7        0.03       -0.08      0.83 o
  -1   6   7        2.32        3.42      0.95 o
   0   6   7        5.27        4.58      0.96 o
   1   6   7        1.84        2.67      0.92 o
   2   6   7        0.99        1.16      0.89 o
   3   6   7       39.04       45.13      2.60 o
   4   6   7        1.48        0.98      2.39 o
   5   6   7       18.49       19.18      1.88 o
   6   6   7       10.56       11.99      1.16 o
   7   6   7        7.30        7.21      0.89 o
   8   6   7       17.62       13.91      1.10 o
  -8   7   7        2.02        2.65      1.05 o
  -7   7   7        2.16        1.31      0.93 o
  -6   7   7        0.30        0.05      0.90 o
  -5   7   7        2.18        3.23      0.90 o
  -4   7   7        1.63        1.52      0.83 o
  -3   7   7        0.67        1.21      0.88 o
  -2   7   7       11.13       12.52      0.93 o
  -1   7   7       17.55       16.01      0.92 o
   0   7   7        3.47        4.42      0.77 o
   1   7   7        6.83        6.21      0.88 o
   2   7   7       19.78       22.03      1.04 o
   3   7   7       11.01       11.27      1.32 o
   4   7   7        5.33        4.70      1.34 o
   5   7   7        0.97        0.57      1.13 o
   6   7   7       13.05       11.20      1.44 o
  -5   8   7        0.31       -0.14      0.90 o
  -4   8   7        3.64        4.75      0.97 o
  -3   8   7        7.38        7.69      0.92 o
  -2   8   7        2.93        4.07      0.94 o
  -1   8   7        4.83        6.21      0.96 o
   0   8   7       21.68       24.20      1.22 o
   1   8   7       24.75       24.59      1.19 o
   2   8   7       19.83       19.50      1.13 o
   3   8   7        0.47        0.17      1.18 o
 -13   0   8       37.86       42.72      2.04 o
 -12   0   8        0.04        0.01      1.27 o
 -11   0   8       35.07       36.46      1.43 o
 -10   0   8       48.85       48.93      1.37 o
  -9   0   8      277.96      280.29      1.92 o
  -8   0   8     1362.20     1392.00      9.73 o
  -7   0   8      109.73      110.07      1.74 o
  -6   0   8      369.14      351.00      9.15 o
  -5   0   8      973.02      979.96     15.65 o
  -4   0   8      703.18      746.59     19.95 o
  -3   0   8      690.08      767.57     18.56 o
  -2   0   8        2.59        4.82      1.22 o
  -1   0   8     3839.36     3897.14    152.32 o
   0   0   8       35.32       35.08      1.56 o
   1   0   8      748.05      795.33     25.80 o
   2   0   8       18.50       26.43      1.42 o
   3   0   8       51.33       42.97      1.61 o
   4   0   8      735.93      729.30      6.13 o
   5   0   8     2044.33     2007.02     34.41 o
   6   0   8      357.09      317.43      6.02 o
   7   0   8      402.16      373.32     10.16 o
   8   0   8        3.03        6.72      1.39 o
   9   0   8      416.53      418.07      6.65 o
  10   0   8      100.62      100.05      1.98 o
  11   0   8        1.02        1.88      1.68 o
 -13   1   8       28.58       28.70      1.33 o
 -12   1   8       42.93       45.33      1.58 o
 -11   1   8       34.90       39.53      0.80 o
 -10   1   8        7.93        8.87      0.80 o
  -9   1   8      288.36      296.81      5.55 o
  -8   1   8      845.02      817.12     20.55 o
  -7   1   8       63.49       54.37      1.36 o
  -6   1   8      165.09      179.40      3.40 o
  -5   1   8        2.40        2.42      0.75 o
  -4   1   8     1774.26     1773.51     50.33 o
  -3   1   8      894.34      953.87     27.03 o
  -2   1   8      398.92      349.08      7.18 o
  -1   1   8        0.15       20.98      9.50 o
   0   1   8      109.69      125.03      2.10 o
   1   1   8        1.64       -0.05      0.94 o
   2   1   8      304.90      262.21      3.70 o
   3   1   8      591.63      581.77      6.06 o
   4   1   8      135.25      131.57      1.28 o
   5   1   8      541.54      492.39      2.96 o
   6   1   8      632.38      606.57      4.18 o
   7   1   8       31.97       29.48      1.03 o
   8   1   8        0.44        0.75      0.99 o
   9   1   8        8.38       13.28      0.94 o
  10   1   8       31.66       31.01      1.04 o
  11   1   8      107.25      114.19      3.46 o
 -13   2   8       18.45       17.57      0.92 o
 -12   2   8       14.16       18.44      0.76 o
 -11   2   8       22.24       20.82      0.83 o
 -10   2   8        2.40        4.35      0.75 o
  -9   2   8        2.49        2.86      0.86 o
  -8   2   8       60.61       61.24      1.25 o
  -7   2   8      304.42      309.09      6.31 o
  -6   2   8        2.85        4.07      0.78 o
  -5   2   8      422.25      401.06      9.48 o
  -4   2   8      120.25      121.79      2.34 o
  -3   2   8       41.12       44.18      0.92 o
  -2   2   8      194.40      178.14      2.39 o
  -1   2   8       62.22       56.97      1.11 o
   0   2   8       20.25       15.09      1.07 o
   1   2   8       56.80       50.72      1.78 o
   2   2   8       83.11       76.45      1.85 o
   3   2   8       12.73        8.56      0.95 o
   4   2   8      210.94      199.28      1.72 o
   5   2   8       93.36       97.15      1.26 o
   6   2   8       34.71       33.47      1.01 o
   7   2   8        0.02        1.74      0.99 o
   8   2   8       46.20       48.58      1.03 o
   9   2   8       47.14       44.68      1.03 o
  10   2   8        6.42        6.04      1.11 o
  11   2   8        0.24        2.13      1.09 o
 -12   3   8       23.11       19.83      0.78 o
 -11   3   8        0.49        0.92      0.76 o
 -10   3   8       79.91       80.78      1.14 o
  -9   3   8       13.85       11.85      0.70 o
  -8   3   8      136.12      135.74      2.46 o
  -7   3   8       53.21       53.17      1.25 o
  -6   3   8       12.87       15.04      0.80 o
  -5   3   8      201.86      211.10      2.50 o
  -4   3   8        1.00        2.02      0.79 o
  -3   3   8       24.80       37.21      0.90 o
  -2   3   8       30.49       35.09      0.96 o
  -1   3   8        0.45        0.52      0.97 o
   0   3   8       23.61       27.50      0.97 o
   1   3   8        9.77       10.27      1.01 o
   2   3   8      366.81      396.13      7.62 o
   3   3   8       87.30       86.61      2.50 o
   4   3   8        4.41        7.22      1.05 o
   5   3   8       11.43       14.06      0.96 o
   6   3   8       13.57       11.27      0.94 o
   7   3   8       67.09       62.49      1.45 o
   8   3   8        5.23        5.23      0.89 o
   9   3   8       23.56       22.36      1.00 o
  10   3   8        0.11        1.53      1.17 o
 -11   4   8       22.63       22.59      1.27 o
 -10   4   8       32.49       33.02      0.80 o
  -9   4   8       96.69       92.88      2.36 o
  -8   4   8       61.88       59.10      0.83 o
  -7   4   8        3.86        5.22      0.71 o
  -6   4   8      101.91      103.74      1.56 o
  -5   4   8       56.10       55.87      1.01 o
  -4   4   8        0.63        1.98      0.84 o
  -3   4   8       80.92       82.08      1.12 o
  -2   4   8        0.27        1.16      0.83 o
  -1   4   8      163.15      166.59      2.90 o
   0   4   8       35.56       34.90      0.99 o
   1   4   8        0.82        1.21      0.92 o
   2   4   8      252.95      251.95      2.36 o
   3   4   8      215.67      214.23      3.82 o
   4   4   8       62.07       68.06      1.29 o
   5   4   8       85.03       86.18      1.38 o
   6   4   8       56.61       60.09      2.07 o
   7   4   8      118.54      111.48      1.47 o
   8   4   8        1.33        0.92      0.93 o
   9   4   8       25.34       30.67      1.17 o
 -10   5   8        9.06        8.33      0.84 o
  -9   5   8       33.88       30.01      1.09 o
  -8   5   8       37.35       38.69      1.40 o
  -7   5   8       40.53       42.26      1.05 o
  -6   5   8       16.92       19.08      0.92 o
  -5   5   8        6.00        5.58      0.88 o
  -4   5   8      123.58      132.38      1.87 o
  -3   5   8      107.35      106.39      1.85 o
  -2   5   8      230.32      222.72      2.57 o
  -1   5   8        7.63        7.08      0.96 o
   0   5   8       29.82       31.68      0.98 o
   1   5   8       64.14       65.50      1.14 o
   2   5   8       32.84       35.57      0.97 o
   3   5   8      136.70      143.08      1.86 o
   4   5   8       17.45       21.90      1.18 o
   5   5   8        0.69        0.89      0.97 o
   6   5   8        0.15        0.57      1.00 o
   7   5   8        0.77        0.37      0.95 o
   8   5   8       60.11       71.45      1.41 o
  -9   6   8       12.12       11.21      0.87 o
  -8   6   8       16.84       17.11      0.96 o
  -7   6   8        2.92        2.34      0.83 o
  -6   6   8       15.59       15.70      0.86 o
  -5   6   8       33.88       39.92      1.52 o
  -4   6   8        7.72        8.66      0.77 o
  -3   6   8        6.98        7.80      0.90 o
  -2   6   8       15.93       13.10      0.94 o
  -1   6   8      150.02      154.44      2.68 o
   0   6   8       75.48       78.15      1.46 o
   1   6   8       63.33       67.16      1.87 o
   2   6   8        0.01        0.58      0.93 o
   3   6   8      162.08      169.55      4.87 o
   4   6   8      212.18      209.01     12.88 o
   5   6   8       98.98       92.15      4.61 o
   6   6   8        3.58        4.73      1.03 o
   7   6   8        8.42        6.79      1.09 o
  -7   7   8       10.77       11.59      0.97 o
  -6   7   8        0.02       -0.14      0.78 o
  -5   7   8       33.05       30.37      0.89 o
  -4   7   8       17.50       18.56      0.98 o
  -3   7   8        9.26       10.77      0.94 o
  -2   7   8       27.35       27.87      1.43 o
  -1   7   8       29.00       27.27      0.93 o
   0   7   8        1.62        2.97      0.92 o
   1   7   8       37.25       38.68      1.19 o
   2   7   8       35.10       31.80      1.09 o
   3   7   8       16.05       15.72      1.41 o
   4   7   8       55.74       53.40      1.84 o
   5   7   8       26.03       20.97      1.19 o
  -4   8   8        0.55        2.04      0.97 o
  -3   8   8        0.63        1.17      0.97 o
  -2   8   8        0.07        1.47      0.88 o
  -1   8   8       23.41       21.53      1.11 o
   0   8   8       20.79       20.79      1.32 o
   1   8   8        0.02        0.51      1.00 o
   2   8   8        5.96        5.03      1.02 o
 -13   1   9        4.63        4.19      0.84 o
 -12   1   9        1.17        2.08      0.86 o
 -11   1   9        3.64        3.44      0.63 o
 -10   1   9        4.07        4.44      0.72 o
  -9   1   9      355.06      350.65      7.68 o
  -8   1   9      119.38      115.95      2.57 o
  -7   1   9       45.09       48.14      3.06 o
  -6   1   9       56.71       59.36      1.68 o
  -5   1   9       75.17       68.92      1.68 o
  -4   1   9      176.04      179.86      5.48 o
  -3   1   9      232.37      245.27      6.19 o
  -2   1   9        3.41        1.51      0.97 o
  -1   1   9      146.64      141.60      1.51 o
   0   1   9       15.71       16.51      1.02 o
   1   1   9      116.30       99.74      1.97 o
   2   1   9        0.01        1.03      0.88 o
   3   1   9       18.02       16.98      1.16 o
   4   1   9       82.06       70.98      1.17 o
   5   1   9      403.06      403.86      4.15 o
   6   1   9       15.91       12.99      0.87 o
   7   1   9        2.60        2.93      0.89 o
   8   1   9        3.35        5.08      0.86 o
   9   1   9        5.17        5.23      1.04 o
  10   1   9       18.13       18.21      1.05 o
 -12   2   9       44.37       44.66      1.44 o
 -11   2   9       34.76       35.49      0.72 o
 -10   2   9       98.50       98.48      1.75 o
  -9   2   9      374.43      370.13      7.94 o
  -8   2   9      121.01      131.40      3.08 o
  -7   2   9      197.91      192.62      5.17 o
  -6   2   9      445.07      428.42      9.60 o
  -5   2   9       31.24       33.23      0.99 o
  -4   2   9      109.66      125.47      3.31 o
  -3   2   9        6.01        7.78      0.78 o
  -2   2   9      696.03      686.83     11.09 o
  -1   2   9      252.71      255.46      5.00 o
   0   2   9       12.04       18.93      1.10 o
   1   2   9      314.84      314.92      4.15 o
   2   2   9      878.90      852.46     16.96 o
   3   2   9      489.69      485.35      8.07 o
   4   2   9      752.07      735.77      5.67 o
   5   2   9        1.04        0.97      0.98 o
   6   2   9      637.95      614.54      4.39 o
   7   2   9       47.02       37.02      0.92 o
   8   2   9      102.26      104.36      1.70 o
   9   2   9      100.36      106.65      1.20 o
  10   2   9        0.02        0.21      0.97 o
 -12   3   9       10.94       14.02      0.83 o
 -11   3   9        0.20        1.31      0.87 o
 -10   3   9      108.67      108.97      2.40 o
  -9   3   9      277.22      264.73      7.80 o
  -8   3   9       58.38       60.08      1.79 o
  -7   3   9        3.87        4.19      0.68 o
  -6   3   9       31.95       29.26      1.31 o
  -5   3   9      379.19      397.80      6.06 o
  -4   3   9      290.95      280.21      2.96 o
  -3   3   9      189.74      173.64      1.21 o
  -2   3   9       76.43       70.74      1.34 o
  -1   3   9      176.08      174.44      3.12 o
   0   3   9       63.02       57.37      1.07 o
   1   3   9       65.51       60.02      1.11 o
   2   3   9      292.23      289.84      7.00 o
   3   3   9       35.79       34.87      1.22 o
   4   3   9      215.36      217.11      2.63 o
   5   3   9      358.54      360.59      3.11 o
   6   3   9       26.07       26.55      1.22 o
   7   3   9        1.72        2.14      0.91 o
   8   3   9       33.72       36.84      1.67 o
   9   3   9       59.96       64.51      1.31 o
  10   3   9      104.38      104.44      3.14 o
 -11   4   9       43.04       44.61      1.07 o
 -10   4   9       32.73       37.66      1.35 o
  -9   4   9       49.55       49.06      1.42 o
  -8   4   9        0.59        0.86      0.73 o
  -7   4   9       46.65       44.27      1.14 o
  -6   4   9      128.30      135.66      1.69 o
  -5   4   9       62.59       61.40      0.94 o
  -4   4   9        9.95       10.71      0.91 o
  -3   4   9       41.42       41.39      0.85 o
  -2   4   9      490.22      485.70      5.13 o
  -1   4   9        4.58        4.49      0.91 o
   0   4   9        7.00        7.74      0.97 o
   1   4   9      187.70      183.21      2.11 o
   2   4   9      163.39      161.86      2.83 o
   3   4   9      653.40      658.61      8.29 o
   4   4   9      137.30      131.79      2.15 o
   5   4   9       15.92       15.53      1.00 o
   6   4   9        0.08        0.08      1.08 o
   7   4   9       26.30       25.46      1.31 o
   8   4   9      174.12      169.52      3.10 o
   9   4   9       10.18        8.05      1.90 o
 -10   5   9       25.23       25.36      1.02 o
  -9   5   9        0.17        0.47      0.87 o
  -8   5   9        3.00        3.48      1.11 o
  -7   5   9        1.14        1.42      0.84 o
  -6   5   9      119.01      119.65      2.49 o
  -5   5   9      155.82      160.06      2.22 o
  -4   5   9        0.18        1.21      0.98 o
  -3   5   9        0.10        0.44      0.82 o
  -2   5   9       24.08       24.54      0.90 o
  -1   5   9       10.40        8.83      0.91 o
   0   5   9       28.88       32.14      0.91 o
   1   5   9      110.85      107.18      1.25 o
   2   5   9       19.82       18.90      1.10 o
   3   5   9        0.09        0.89      0.96 o
   4   5   9        3.38        4.36      1.31 o
   5   5   9        0.22        1.82      1.06 o
   6   5   9       17.05       15.45      1.04 o
   7   5   9        0.03        2.12      1.09 o
   8   5   9        6.35        4.08      0.93 o
  -9   6   9        0.29        0.10      0.89 o
  -8   6   9        0.05        0.84      0.81 o
  -7   6   9        8.46       10.49      0.88 o
  -6   6   9        5.85        6.31      1.01 o
  -5   6   9        0.08        0.14      0.78 o
  -4   6   9        2.58        2.40      0.78 o
  -3   6   9        0.00        0.25      0.88 o
  -2   6   9        3.54        4.47      0.90 o
  -1   6   9       25.52       29.61      0.97 o
   0   6   9        3.97        4.58      0.97 o
   1   6   9       22.61       21.73      1.09 o
   2   6   9       88.06       86.43      1.29 o
   3   6   9        1.02        1.51      1.01 o
   4   6   9        6.04        4.75      1.18 o
   5   6   9        3.63        4.14      0.86 o
   6   6   9        7.93        7.96      1.11 o
  -7   7   9        0.01        0.94      1.06 o
  -6   7   9        0.29        1.79      0.96 o
  -5   7   9        8.84        8.17      0.98 o
  -4   7   9        8.91        8.58      1.03 o
  -3   7   9       27.75       25.14      0.91 o
  -2   7   9        1.35        1.55      0.94 o
  -1   7   9       14.98       15.70      1.05 o
   0   7   9       13.85       13.76      0.95 o
   1   7   9       18.03       16.89      0.99 o
   2   7   9       41.58       38.01      1.25 o
   3   7   9       42.15       43.54      1.45 o
   4   7   9        0.52        3.48      1.47 o
  -2   8   9       36.63       33.72      1.90 o
  -1   8   9       12.24       10.96      1.12 o
   0   8   9        0.40        0.60      1.01 o
 -12   0  10       79.43       89.32      2.72 o
 -11   0  10       54.89       55.27      1.52 o
 -10   0  10      307.22      302.73      7.88 o
  -9   0  10       95.44      101.35      2.89 o
  -8   0  10       87.19       87.91      1.85 o
  -7   0  10      678.40      707.15      7.68 o
  -6   0  10       38.12       34.56      1.12 o
  -5   0  10        8.21        4.91      1.53 o
  -4   0  10        0.05       -1.33      1.17 o
  -3   0  10      719.45      701.73     20.91 o
  -2   0  10      141.73      146.77      4.34 o
  -1   0  10      277.53      256.32     10.21 o
   0   0  10        4.47        7.24      1.44 o
   1   0  10     3042.83     2922.62     86.23 o
   2   0  10     1803.34     1756.66     40.96 o
   3   0  10      598.51      586.54      6.80 o
   4   0  10       39.15       34.05      1.71 o
   5   0  10      425.24      417.80      2.76 o
   6   0  10      417.73      360.73      2.65 o
   7   0  10      233.60      209.05      2.24 o
   8   0  10       72.56       75.87      1.89 o
   9   0  10        0.41        2.63      1.79 o
  10   0  10        8.99        8.61      1.57 o
 -12   1  10        7.26        7.95      1.16 o
 -11   1  10       13.77       16.14      1.11 o
 -10   1  10      132.10      123.59      1.60 o
  -9   1  10       92.06       95.09      1.37 o
  -8   1  10       25.80       20.76      0.80 o
  -7   1  10       70.30       69.30      1.36 o
  -6   1  10       86.42       85.63      2.62 o
  -5   1  10       82.33       77.91      1.92 o
  -4   1  10       85.19       66.30      1.37 o
  -3   1  10      126.90      123.99      2.51 o
  -2   1  10      146.18      138.61      3.81 o
  -1   1  10      362.78      351.63      4.12 o
   0   1  10      208.41      189.76      3.63 o
   1   1  10       38.56       35.18      1.12 o
   2   1  10       37.97       37.84      1.10 o
   3   1  10      153.21      142.50      1.73 o
   4   1  10      457.75      440.62      2.86 o
   5   1  10       26.01       17.74      0.98 o
   6   1  10       71.79       69.55      1.17 o
   7   1  10       52.36       55.56      1.10 o
   8   1  10       45.19       47.01      1.45 o
   9   1  10      127.39      129.92      2.78 o
  10   1  10       44.12       43.55      2.16 o
 -12   2  10       10.99       11.39      0.77 o
 -11   2  10       49.30       53.10      1.22 o
 -10   2  10       46.33       50.69      1.49 o
  -9   2  10        0.11        0.92      0.79 o
  -8   2  10      195.64      193.87      4.24 o
  -7   2  10       77.51       79.04      2.05 o
  -6   2  10        6.31        7.93      0.90 o
  -5   2  10        0.05        0.25      0.84 o
  -4   2  10        7.96        9.19      0.84 o
  -3   2  10      222.69      234.89      4.07 o
  -2   2  10      146.05      132.98      3.58 o
  -1   2  10       26.44       27.77      0.92 o
   0   2  10      142.17      135.98      2.75 o
   1   2  10        5.37        5.71      1.18 o
   2   2  10      743.55      736.25      9.05 o
   3   2  10      235.80      230.31      3.15 o
   4   2  10       32.07       35.69      1.07 o
   5   2  10       69.08       64.46      1.05 o
   6   2  10        0.03        0.23      0.86 o
   7   2  10      112.44      109.08      1.19 o
   8   2  10       39.72       37.80      1.08 o
   9   2  10       10.79        9.96      0.97 o
 -11   3  10       25.68       20.80      0.75 o
 -10   3  10        1.03        2.52      0.78 o
  -9   3  10       35.00       34.31      0.88 o
  -8   3  10        0.12        0.58      0.65 o
  -7   3  10        2.51        2.64      0.67 o
  -6   3  10      106.90      108.15      2.91 o
  -5   3  10        4.36        5.49      0.69 o
  -4   3  10       58.94       56.43      0.96 o
  -3   3  10        2.53        1.33      0.87 o
  -2   3  10       53.55       55.22      1.27 o
  -1   3  10        0.10        0.51      0.97 o
   0   3  10        9.82       10.39      0.93 o
   1   3  10       36.89       35.15      1.04 o
   2   3  10       42.31       43.69      1.18 o
   3   3  10        2.75        3.93      1.16 o
   4   3  10       99.82      100.39      1.63 o
   5   3  10       31.04       29.67      0.98 o
   6   3  10        0.15        0.73      0.92 o
   7   3  10        2.79        3.84      0.94 o
   8   3  10        1.02        0.80      0.98 o
   9   3  10        8.84       10.83      1.08 o
 -11   4  10        1.06        1.71      0.84 o
 -10   4  10        2.49        2.78      0.80 o
  -9   4  10       14.22       14.55      0.75 o
  -8   4  10        3.69        6.19      0.70 o
  -7   4  10        1.54        1.23      0.66 o
  -6   4  10        4.17        6.72      0.90 o
  -5   4  10       19.96       17.74      0.75 o
  -4   4  10        0.93        3.22      0.85 o
  -3   4  10      168.05      159.91      1.20 o
  -2   4  10       23.26       23.22      1.02 o
  -1   4  10       58.96       57.84      1.08 o
   0   4  10       69.42       66.93      1.04 o
   1   4  10      470.14      464.70      5.38 o
   2   4  10      124.30      126.73      1.60 o
   3   4  10       13.63       12.70      1.04 o
   4   4  10        2.77        4.21      1.34 o
   5   4  10      103.38      105.83      1.32 o
   6   4  10       29.07       28.32      1.24 o
   7   4  10       10.89       13.14      1.68 o
   8   4  10        8.70       10.53      1.18 o
 -10   5  10      111.00      103.98      4.63 o
  -9   5  10        9.20        8.50      0.77 o
  -8   5  10       15.09       13.21      0.85 o
  -7   5  10        2.12        2.48      0.83 o
  -6   5  10       61.54       64.45      2.36 o
  -5   5  10       79.04       79.94      1.25 o
  -4   5  10       83.43       86.02      1.52 o
  -3   5  10       21.33       19.32      0.96 o
  -2   5  10       78.29       79.43      1.15 o
  -1   5  10       31.31       32.20      0.91 o
   0   5  10        2.49        4.28      0.90 o
   1   5  10       28.38       26.92      1.02 o
   2   5  10      173.59      180.47      3.01 o
   3   5  10        3.01        4.53      1.00 o
   4   5  10      162.66      160.59      3.95 o
   5   5  10        0.01        0.72      1.23 o
   6   5  10        3.25        3.92      0.98 o
   7   5  10        6.99        6.40      1.03 o
  -8   6  10       36.20       32.49      1.26 o
  -7   6  10       17.45       18.04      0.99 o
  -6   6  10        0.00        0.16      0.91 o
  -5   6  10        6.41        6.54      0.93 o
  -4   6  10        1.97        1.89      0.80 o
  -3   6  10      210.93      206.03      1.30 o
  -2   6  10       83.63       87.59      1.48 o
  -1   6  10       37.98       34.16      1.10 o
   0   6  10       13.32       12.44      0.86 o
   1   6  10       12.48       13.72      1.10 o
   2   6  10      157.86      155.18      5.45 o
   3   6  10       49.23       49.35      1.32 o
   4   6  10       33.40       31.98      1.31 o
   5   6  10       31.77       28.82      1.24 o
   6   6  10        2.31        2.33      0.94 o
  -6   7  10       72.55       69.77      2.96 o
  -5   7  10       23.14       23.34      1.05 o
  -4   7  10        0.66        1.97      0.94 o
  -3   7  10        4.82        5.75      0.97 o
  -2   7  10        2.62        2.57      0.95 o
  -1   7  10        1.20        3.60      0.93 o
   0   7  10       12.08       14.55      1.02 o
   1   7  10        6.69        6.27      1.00 o
   2   7  10        0.00        0.42      0.93 o
   3   7  10        6.08        4.81      1.20 o
 -12   1  11        2.11        2.82      0.82 o
 -11   1  11        3.94        3.06      0.85 o
 -10   1  11        2.11        2.07      0.74 o
  -9   1  11        0.22        1.90      0.72 o
  -8   1  11       24.30       25.39      0.72 o
  -7   1  11       12.84       14.22      0.76 o
  -6   1  11        2.30        2.38      0.68 o
  -5   1  11       69.21       62.72      1.65 o
  -4   1  11       18.00       17.06      0.79 o
  -3   1  11       65.32       58.36      1.63 o
  -2   1  11      157.67      157.77      3.62 o
  -1   1  11       39.57       40.51      0.93 o
   0   1  11       16.75       15.37      0.94 o
   1   1  11       27.99       24.46      1.22 o
   2   1  11        5.98        5.20      1.02 o
   3   1  11      156.12      154.87      2.17 o
   4   1  11       25.51       25.17      1.07 o
   5   1  11       24.23       26.52      0.95 o
   6   1  11       12.39       11.65      0.96 o
   7   1  11        7.89        6.85      0.89 o
   8   1  11       59.65       62.53      2.24 o
   9   1  11        1.15        0.32      1.09 o
 -12   2  11       17.42       17.42      0.84 o
 -11   2  11        7.71        8.04      0.89 o
 -10   2  11        8.26       10.48      0.89 o
  -9   2  11       10.80       10.16      0.78 o
  -8   2  11       12.68       13.97      1.02 o
  -7   2  11        6.42        9.16      0.78 o
  -6   2  11        0.83        0.72      0.62 o
  -5   2  11       12.61        8.78      0.85 o
  -4   2  11      532.04      481.86     14.96 o
  -3   2  11      181.48      172.50      4.35 o
  -2   2  11       64.08       72.03      1.04 o
  -1   2  11       21.18       23.48      1.05 o
   0   2  11     1150.29     1124.78     29.61 o
   1   2  11     1894.05     1931.32     44.26 o
   2   2  11       83.66       84.83      1.49 o
   3   2  11        0.55        2.05      0.89 o
   4   2  11       89.97       92.37      1.17 o
   5   2  11      179.25      168.89      3.08 o
   6   2  11      241.45      234.61      1.95 o
   7   2  11       26.46       26.83      1.08 o
   8   2  11       24.39       22.84      1.03 o
   9   2  11        9.10       10.96      1.07 o
 -11   3  11       67.49       66.56      1.69 o
 -10   3  11       56.47       53.79      1.97 o
  -9   3  11       51.25       49.22      1.08 o
  -8   3  11       63.49       54.76      1.36 o
  -7   3  11       36.91       41.65      1.09 o
  -6   3  11       74.01       78.00      2.30 o
  -5   3  11       61.19       59.24      1.66 o
  -4   3  11       90.77       79.41      1.30 o
  -3   3  11      130.32      138.26      2.47 o
  -2   3  11      307.85      310.49      7.92 o
  -1   3  11       33.96       35.66      1.51 o
   0   3  11        0.08        2.14      0.89 o
   1   3  11        4.28        3.51      0.93 o
   2   3  11        7.16        8.12      1.00 o
   3   3  11      265.26      250.59      7.22 o
   4   3  11       13.67       13.08      0.99 o
   5   3  11       62.27       59.42      1.40 o
   6   3  11        6.91        7.88      1.02 o
   7   3  11       37.97       45.74      1.31 o
   8   3  11       98.43       96.33      2.03 o
 -10   4  11        7.08        8.19      0.86 o
  -9   4  11      114.41      109.08      2.83 o
  -8   4  11      118.87      112.08      2.70 o
  -7   4  11        0.75        1.23      0.69 o
  -6   4  11        2.28        2.96      0.81 o
  -5   4  11        0.14       -0.13      0.65 o
  -4   4  11      220.86      213.96      2.43 o
  -3   4  11      333.83      323.27      2.24 o
  -2   4  11        6.35        5.96      0.99 o
  -1   4  11      183.80      180.57      1.32 o
   0   4  11       49.63       53.02      1.63 o
   1   4  11      222.01      214.09      1.61 o
   2   4  11      217.44      213.33      1.82 o
   3   4  11       31.56       33.48      1.89 o
   4   4  11      211.93      204.06      3.94 o
   5   4  11       44.35       44.36      1.20 o
   6   4  11       37.99       43.42      1.11 o
   7   4  11       50.67       52.48      1.54 o
  -9   5  11        0.12        1.64      0.91 o
  -8   5  11        3.42        2.93      0.90 o
  -7   5  11       48.84       50.62      1.35 o
  -6   5  11       38.84       39.30      0.91 o
  -5   5  11        0.01        0.35      0.93 o
  -4   5  11        0.18       -0.04      0.88 o
  -3   5  11        4.01        3.33      0.94 o
  -2   5  11        8.57       12.92      0.92 o
  -1   5  11        1.20        1.86      0.98 o
   0   5  11       15.50       17.73      0.96 o
   1   5  11       38.50       40.15      1.12 o
   2   5  11        3.44        3.85      1.10 o
   3   5  11       23.51       27.71      1.36 o
   4   5  11       11.82       11.54      1.03 o
   5   5  11        0.00        1.59      1.18 o
   6   5  11        0.05       -0.39      1.13 o
  -7   6  11        5.10        5.05      0.98 o
  -6   6  11        0.37        0.30      0.91 o
  -5   6  11        7.99        7.02      0.87 o
  -4   6  11        0.37        0.60      1.03 o
  -3   6  11        0.05       -0.20      1.02 o
  -2   6  11       17.04       17.09      1.05 o
  -1   6  11        3.95        4.93      1.01 o
   0   6  11        0.40        0.92      0.89 o
   1   6  11        0.66        2.16      0.98 o
   2   6  11        4.19        5.21      0.90 o
   3   6  11        6.23        6.37      1.24 o
   4   6  11        0.69        1.87      1.21 o
   5   6  11        0.09        2.01      1.46 o
  -5   7  11        7.16        6.92      0.99 o
  -4   7  11        1.06        1.01      0.90 o
  -3   7  11        3.90        3.93      0.90 o
  -2   7  11        4.84        3.66      0.88 o
  -1   7  11        3.79        3.05      0.99 o
   0   7  11        0.07        0.91      1.04 o
   1   7  11       27.30       24.77      1.41 o
   2   7  11        2.63        1.99      1.18 o
 -12   0  12        0.10        0.69      1.22 o
 -11   0  12       20.41       20.13      1.10 o
 -10   0  12       47.91       47.89      1.15 o
  -9   0  12        7.25        9.53      1.56 o
  -8   0  12       58.49       57.20      1.18 o
  -7   0  12        0.08       -1.56      1.11 o
  -6   0  12        8.05       11.00      1.06 o
  -5   0  12      745.87      690.28     14.28 o
  -4   0  12      618.19      585.08     18.81 o
  -3   0  12      248.50      262.07      5.92 o
  -2   0  12       45.54       46.85      1.35 o
  -1   0  12      244.35      235.97      5.31 o
   0   0  12     3474.65     3404.49     96.01 o
   1   0  12      358.00      355.53      7.63 o
   2   0  12      169.09      182.84      4.32 o
   3   0  12      149.00      144.52      1.80 o
   4   0  12      127.94      124.38      1.98 o
   5   0  12      305.42      280.47      2.41 o
   6   0  12      108.71       99.16      2.74 o
   7   0  12      152.17      135.63      2.12 o
   8   0  12       52.00       55.10      1.92 o
 -11   1  12       10.41       11.90      0.86 o
 -10   1  12       18.88       16.52      0.75 o
  -9   1  12       51.90       51.45      0.96 o
  -8   1  12       28.75       33.30      0.79 o
  -7   1  12       25.42       29.25      1.09 o
  -6   1  12       31.54       29.90      0.90 o
  -5   1  12       83.97       85.09      1.69 o
  -4   1  12       93.34      108.86      1.64 o
  -3   1  12      356.86      349.87      7.46 o
  -2   1  12       16.34       18.43      1.00 o
  -1   1  12       27.14       27.11      0.96 o
   0   1  12        0.04        1.10      0.87 o
   1   1  12      136.69      133.73      2.08 o
   2   1  12       29.85       26.63      1.06 o
   3   1  12       77.25       76.40      1.21 o
   4   1  12       27.92       27.30      1.02 o
   5   1  12        3.81        2.71      1.04 o
   6   1  12       40.00       42.65      1.03 o
   7   1  12      165.96      165.11      2.21 o
   8   1  12        5.06        4.51      1.03 o
 -11   2  12        7.15        6.82      0.75 o
 -10   2  12       64.30       61.71      1.09 o
  -9   2  12       36.39       34.45      1.14 o
  -8   2  12        0.66        1.51      0.67 o
  -7   2  12       32.85       30.12      0.81 o
  -6   2  12        0.25        2.18      0.85 o
  -5   2  12       36.58       39.06      1.60 o
  -4   2  12      164.99      147.10      4.28 o
  -3   2  12       20.68       20.98      0.86 o
  -2   2  12      120.76      125.69      1.99 o
  -1   2  12      446.11      455.36      5.21 o
   0   2  12      114.42      121.42      2.91 o
   1   2  12       16.69       17.44      1.06 o
   2   2  12       10.38       10.38      1.02 o
   3   2  12      125.39      120.56      2.79 o
   4   2  12      100.69       92.28      1.85 o
   5   2  12       43.99       47.71      1.23 o
   6   2  12        1.81        2.73      1.00 o
   7   2  12        8.31        7.04      0.98 o
   8   2  12       12.46       10.48      1.16 o
 -11   3  12        2.82        3.82      0.85 o
 -10   3  12       12.93       15.63      0.82 o
  -9   3  12        5.33        3.38      0.89 o
  -8   3  12        0.07       -0.51      0.76 o
  -7   3  12        6.16        6.17      0.71 o
  -6   3  12        4.33        5.44      0.75 o
  -5   3  12        3.62        3.31      0.83 o
  -4   3  12       14.75       16.76      0.81 o
  -3   3  12        0.21        0.64      0.80 o
  -2   3  12        2.73        3.89      0.88 o
  -1   3  12       81.22       85.02      2.53 o
   0   3  12       66.64       61.44      2.03 o
   1   3  12        7.19        9.53      1.04 o
   2   3  12       95.47      100.39      1.34 o
   3   3  12       32.66       36.39      1.19 o
   4   3  12       11.35       12.77      1.02 o
   5   3  12        2.26        2.76      0.89 o
   6   3  12        4.74        6.18      0.87 o
   7   3  12        9.28       12.56      1.14 o
 -10   4  12        9.68        9.39      0.75 o
  -9   4  12        2.30        2.42      0.76 o
  -8   4  12        0.10       -0.02      0.71 o
  -7   4  12        2.03        2.43      0.67 o
  -6   4  12        0.01        0.54      0.80 o
  -5   4  12       67.16       58.14      1.16 o
  -4   4  12       29.31       25.14      1.17 o
  -3   4  12       72.55       69.75      2.31 o
  -2   4  12        0.90        1.78      0.92 o
  -1   4  12        0.13        0.96      0.88 o
   0   4  12      143.57      141.23      4.82 o
   1   4  12       72.59       71.38      1.46 o
   2   4  12        3.03        2.10      1.00 o
   3   4  12        1.60        3.31      1.14 o
   4   4  12        9.51        8.81      1.09 o
   5   4  12       18.06       17.64      0.94 o
   6   4  12        4.74        5.81      1.11 o
   7   4  12        2.74        2.93      1.11 o
  -8   5  12       21.29       20.37      0.84 o
  -7   5  12       12.10       14.33      0.84 o
  -6   5  12       16.12       16.20      0.98 o
  -5   5  12        1.40        2.02      0.76 o
  -4   5  12        9.35       11.53      0.89 o
  -3   5  12       65.44       69.74      1.62 o
  -2   5  12       11.25       11.77      1.01 o
  -1   5  12        0.27        1.19      0.98 o
   0   5  12        4.19        3.89      0.94 o
   1   5  12        2.06        2.16      0.99 o
   2   5  12       60.24       57.59      2.81 o
   3   5  12       36.44       33.35      1.23 o
   4   5  12       37.55       33.70      1.42 o
   5   5  12        5.97        4.31      0.99 o
  -6   6  12       13.16       14.20      1.05 o
  -5   6  12       33.57       34.11      1.24 o
  -4   6  12       33.83       29.26      1.04 o
  -3   6  12        7.54        8.70      0.82 o
  -2   6  12       89.06       81.95      2.66 o
  -1   6  12       76.15       76.21      1.18 o
   0   6  12       19.11       20.21      1.30 o
   1   6  12        3.01        2.25      1.10 o
   2   6  12        1.43        2.42      1.00 o
   3   6  12       68.88       66.38      1.48 o
  -2   7  12        0.00        0.33      1.07 o
  -1   7  12        0.09        1.14      0.98 o
 -11   1  13       11.57       11.11      0.82 o
 -10   1  13       62.53       62.11      2.44 o
  -9   1  13        7.90        9.28      0.80 o
  -8   1  13        6.46        9.02      0.85 o
  -7   1  13        1.94        4.40      1.57 o
  -6   1  13        3.65        1.61      0.70 o
  -5   1  13        6.09        8.99      0.74 o
  -4   1  13      119.14      125.05      2.11 o
  -3   1  13        0.93        3.17      0.87 o
  -2   1  13        0.41       -0.18      0.76 o
  -1   1  13       20.06       17.91      0.86 o
   0   1  13       82.95       81.36      2.49 o
   1   1  13        0.05        2.27      0.93 o
   2   1  13      112.35      114.77      2.87 o
   3   1  13       23.01       19.86      0.84 o
   4   1  13        8.35        9.73      0.87 o
   5   1  13       10.66       15.97      1.11 o
   6   1  13       23.58       26.75      1.22 o
   7   1  13        0.01        0.39      1.03 o
   8   1  13        1.89        3.07      1.06 o
 -10   2  13        0.18        1.16      0.77 o
  -9   2  13       14.27       10.83      0.73 o
  -8   2  13       38.36       42.90      1.83 o
  -7   2  13        1.73        3.44      0.74 o
  -6   2  13      176.91      164.99      5.54 o
  -5   2  13      343.60      324.12      8.33 o
  -4   2  13      132.27      131.85      2.85 o
  -3   2  13      228.92      225.90      5.54 o
  -2   2  13        0.40        2.82      0.84 o
  -1   2  13      350.89      342.86      7.03 o
   0   2  13      395.75      403.27      8.22 o
   1   2  13       30.52       32.81      2.30 o
   2   2  13      169.31      170.00      4.78 o
   3   2  13       40.59       41.55      2.25 o
   4   2  13       46.72       49.25      1.15 o
   5   2  13       29.63       26.87      0.98 o
   6   2  13       57.36       54.85      1.93 o
   7   2  13       51.94       55.10      1.26 o
 -10   3  13       46.57       49.17      1.55 o
  -9   3  13       64.88       68.81      1.64 o
  -8   3  13       24.07       24.64      0.88 o
  -7   3  13       12.28       12.70      0.84 o
  -6   3  13        3.66        4.32      0.77 o
  -5   3  13       32.11       36.45      1.23 o
  -4   3  13      101.63      119.81      3.83 o
  -3   3  13       16.60       15.14      0.90 o
  -2   3  13       18.00       21.83      0.97 o
  -1   3  13        0.02        2.14      0.88 o
   0   3  13       49.30       47.16      2.13 o
   1   3  13       11.56       10.97      0.93 o
   2   3  13       92.97       91.78      2.90 o
   3   3  13       21.34       23.09      1.21 o
   4   3  13       28.51       26.86      0.91 o
   5   3  13       28.97       34.03      1.08 o
   6   3  13      121.88      129.59      5.56 o
   7   3  13        0.41        0.86      0.93 o
  -9   4  13        2.12        3.09      0.84 o
  -8   4  13        0.02       -0.13      0.75 o
  -7   4  13       49.45       49.92      1.29 o
  -6   4  13       79.85       81.98      2.37 o
  -5   4  13       22.02       21.32      0.90 o
  -4   4  13       10.10       13.51      0.94 o
  -3   4  13       85.66       75.27      2.55 o
  -2   4  13      290.46      278.84      7.61 o
  -1   4  13      259.19      263.27      8.00 o
   0   4  13        7.69       10.74      1.31 o
   1   4  13       51.50       56.34      2.20 o
   2   4  13       60.52       61.64      2.35 o
   3   4  13      150.76      150.55      4.32 o
   4   4  13       69.77       69.29      3.46 o
   5   4  13        0.03        1.52      1.09 o
   6   4  13       40.36       41.45      1.28 o
  -7   5  13       11.84        9.77      0.82 o
  -6   5  13        0.38        1.14      0.81 o
  -5   5  13       11.05       11.92      0.88 o
  -4   5  13        7.53       10.00      0.94 o
  -3   5  13        1.04        1.10      0.93 o
  -2   5  13        8.60        9.66      1.04 o
  -1   5  13        9.34        7.56      0.93 o
   0   5  13       16.06       14.56      1.00 o
   1   5  13       15.53       17.31      1.12 o
   2   5  13        0.03       -0.08      0.96 o
   3   5  13        2.29        3.02      1.11 o
   4   5  13        0.32        1.72      1.12 o
  -5   6  13        1.48        3.50      1.06 o
  -4   6  13        0.00        0.02      0.88 o
  -3   6  13       11.09       11.38      0.98 o
  -2   6  13       18.15       15.78      1.03 o
  -1   6  13        0.53       -0.43      0.93 o
   0   6  13        3.96        4.57      0.96 o
   1   6  13       12.26       11.22      1.02 o
   2   6  13        9.45        8.35      1.29 o
 -10   0  14       12.55       12.78      1.19 o
  -9   0  14       50.49       44.65      1.81 o
  -8   0  14       47.84       57.30      2.04 o
  -7   0  14       44.10       38.84      1.15 o
  -6   0  14      310.59      288.59      6.25 o
  -5   0  14       34.12       37.92      2.39 o
  -4   0  14      667.31      664.03     12.17 o
  -3   0  14       80.38       83.58      2.48 o
  -2   0  14       24.71       26.90      1.36 o
  -1   0  14       55.12       48.67      2.07 o
   0   0  14        7.62        9.13      1.02 o
   1   0  14      307.25      306.31      7.85 o
   2   0  14      151.31      152.07      6.09 o
   3   0  14        9.06       12.70      1.60 o
   4   0  14        0.28        2.27      2.67 o
   5   0  14      112.22      119.35      5.16 o
   6   0  14       60.22       57.21      1.87 o
   7   0  14       20.39       26.49      2.98 o
 -10   1  14       72.56       81.11      1.81 o
  -9   1  14       32.85       32.69      0.98 o
  -8   1  14        5.03        5.06      0.94 o
  -7   1  14        0.07        0.27      0.80 o
  -6   1  14       19.21       24.55      0.88 o
  -5   1  14       61.04       78.01      1.79 o
  -4   1  14        0.71        1.99      0.95 o
  -3   1  14       19.40       25.69      1.03 o
  -2   1  14        9.18        8.52      0.76 o
  -1   1  14       96.35       98.44      2.99 o
   0   1  14        0.26        2.50      0.97 o
   1   1  14      166.56      157.67      4.27 o
   2   1  14        2.54        2.03      0.85 o
   3   1  14       95.67       95.41      1.37 o
   4   1  14       51.59       56.97      1.12 o
   5   1  14      109.08      116.97      2.59 o
   6   1  14        1.96        3.78      1.07 o
   7   1  14       13.61       11.84      1.02 o
 -10   2  14        2.07        1.76      0.82 o
  -9   2  14        0.31        2.09      0.82 o
  -8   2  14        2.93        2.89      0.85 o
  -7   2  14      100.17      103.92      2.73 o
  -6   2  14       10.80       10.71      0.88 o
  -5   2  14       52.00       54.63      1.57 o
  -4   2  14       82.18       79.90      1.85 o
  -3   2  14       70.62       66.75      2.40 o
  -2   2  14      142.06      145.80      4.18 o
  -1   2  14        0.00        1.19      0.84 o
   0   2  14      172.52      183.98      4.22 o
   1   2  14       31.90       36.57      1.23 o
   2   2  14       27.18       24.75      1.22 o
   3   2  14       35.88       37.09      1.21 o
   4   2  14        0.04        0.34      0.92 o
   5   2  14       41.67       38.33      1.07 o
   6   2  14       21.76       23.89      1.15 o
  -9   3  14        4.78        6.54      0.71 o
  -8   3  14        7.50        7.89      0.73 o
  -7   3  14        0.28        0.94      0.68 o
  -6   3  14        6.58        5.10      0.77 o
  -5   3  14        0.63        1.19      0.80 o
  -4   3  14        4.92        4.07      0.96 o
  -3   3  14        1.15        4.74      1.02 o
  -2   3  14        2.31        1.76      1.03 o
  -1   3  14        8.86        9.58      0.94 o
   0   3  14       51.78       56.69      1.91 o
   1   3  14       15.88       18.31      1.37 o
   2   3  14        1.92        3.78      0.97 o
   3   3  14        0.24        1.64      1.00 o
   4   3  14        1.21        1.14      0.97 o
   5   3  14        0.03        0.75      0.96 o
   6   3  14        0.58        1.79      1.03 o
  -8   4  14        5.84        6.96      0.79 o
  -7   4  14        2.89        3.20      0.84 o
  -6   4  14        7.20        7.22      0.90 o
  -5   4  14        2.01        3.66      0.91 o
  -4   4  14       12.93       12.89      1.02 o
  -3   4  14       17.58       16.59      1.00 o
  -2   4  14        3.97        5.00      0.92 o
  -1   4  14       80.30       76.12      2.51 o
   0   4  14        3.04        2.98      1.02 o
   1   4  14       15.08       17.74      1.18 o
   2   4  14        8.69       10.37      1.06 o
   3   4  14        0.24        1.62      1.14 o
   4   4  14        3.96        4.13      0.87 o
  -6   5  14        7.83        9.40      1.07 o
  -5   5  14        9.96       11.99      0.90 o
  -4   5  14        0.50        1.75      0.93 o
  -3   5  14        0.17        0.51      0.85 o
  -2   5  14       19.29       20.52      1.02 o
  -1   5  14        3.25        4.35      1.06 o
   0   5  14        0.21        1.35      1.14 o
   1   5  14        2.77        3.63      1.16 o
   2   5  14       23.78       23.96      1.19 o
   3   5  14       21.55       20.02      1.13 o
  -2   6  14      106.61      101.78      2.91 o
  -1   6  14       18.05       18.00      1.16 o
  -9   1  15        3.02        4.20      1.16 o
  -8   1  15        2.27        3.56      0.96 o
  -7   1  15        0.16        0.92      0.80 o
  -6   1  15        0.50        1.53      0.87 o
  -5   1  15        0.18        1.69      0.81 o
  -4   1  15        1.64        3.81      0.76 o
  -3   1  15       21.73       25.40      0.96 o
  -2   1  15        7.30        7.18      0.85 o
  -1   1  15       22.64       23.75      0.91 o
   0   1  15        0.18        1.46      0.93 o
   1   1  15       10.94       12.57      0.96 o
   2   1  15       33.62       30.63      1.03 o
   3   1  15       11.21       13.32      1.05 o
   4   1  15       33.37       40.34      1.58 o
   5   1  15        0.69        0.54      0.94 o
   6   1  15       11.56       14.21      1.12 o
  -9   2  15       32.16       30.67      0.82 o
  -8   2  15       21.56       24.81      0.92 o
  -7   2  15        5.34        5.59      0.81 o
  -6   2  15        5.31        6.54      0.69 o
  -5   2  15      138.85      133.92      4.42 o
  -4   2  15       45.11       43.47      1.04 o
  -3   2  15        1.13        3.01      0.84 o
  -2   2  15        0.33        1.15      0.86 o
  -1   2  15       20.60       24.32      1.42 o
   0   2  15       71.19       65.97      1.90 o
   1   2  15       95.75       97.58      2.33 o
   2   2  15        4.26        4.89      0.88 o
   3   2  15        5.91        4.73      0.87 o
   4   2  15       48.53       52.15      1.13 o
   5   2  15       26.05       24.87      1.07 o
  -8   3  15        8.60        7.60      0.79 o
  -7   3  15       16.88       15.99      0.90 o
  -6   3  15       17.56       22.56      0.77 o
  -5   3  15        0.06        1.18      0.92 o
  -4   3  15        5.54        6.25      0.89 o
  -3   3  15        1.17        3.95      0.92 o
  -2   3  15        5.66        9.08      1.10 o
  -1   3  15        0.63        0.27      0.88 o
   0   3  15       17.44       18.84      1.19 o
   1   3  15       20.61       21.09      1.01 o
   2   3  15      111.81      112.93      4.35 o
   3   3  15       16.89       18.75      1.16 o
   4   3  15       48.15       48.44      2.07 o
  -7   4  15       29.96       30.40      0.87 o
  -6   4  15       57.27       48.51      1.20 o
  -5   4  15      108.73       92.89      2.21 o
  -4   4  15       14.88       14.67      0.99 o
  -3   4  15       69.46       62.41      2.47 o
  -2   4  15       46.89       43.68      2.15 o
  -1   4  15       55.76       51.30      1.61 o
   0   4  15      116.91      111.36      1.43 o
   1   4  15       19.27       19.85      1.16 o
   2   4  15       13.14       14.63      1.20 o
   3   4  15        0.00        0.15      1.09 o
  -4   5  15        0.07        0.73      0.97 o
  -3   5  15        2.37        2.97      0.84 o
  -2   5  15        5.68        6.46      1.00 o
  -1   5  15       81.55       77.60      3.15 o
   0   5  15       24.57       21.26      1.15 o
   1   5  15        2.24        1.19      1.37 o
  -8   0  16        0.20        0.12      1.17 o
  -7   0  16       78.55       86.04      1.81 o
  -6   0  16       95.32       94.08      3.41 o
  -5   0  16       46.05       43.24      1.47 o
  -4   0  16        4.15        6.20      1.13 o
  -3   0  16       12.38       14.33      1.19 o
  -2   0  16      123.43      121.51      3.71 o
  -1   0  16       87.34       89.79      1.71 o
   0   0  16       38.97       33.25      2.81 o
   1   0  16       16.46       15.54      1.28 o
   2   0  16       14.77       13.52      2.05 o
   3   0  16       81.22       83.79      7.86 o
   4   0  16       43.76       47.72      1.57 o
  -8   1  16       12.59       15.28      1.17 o
  -7   1  16        3.57        7.90      0.97 o
  -6   1  16        0.04        0.49      0.72 o
  -5   1  16        1.21        3.66      0.87 o
  -4   1  16        5.96        7.90      0.76 o
  -3   1  16       46.73       52.53      1.32 o
  -2   1  16       16.61       16.96      1.11 o
  -1   1  16        1.50        1.41      0.94 o
   0   1  16       51.80       51.16      1.14 o
   1   1  16      178.76      180.19      2.93 o
   2   1  16       18.55       18.96      1.11 o
   3   1  16       21.06       21.89      1.11 o
   4   1  16        9.41       12.31      1.29 o
  -8   2  16        3.95        3.45      0.79 o
  -7   2  16        6.68        7.15      0.83 o
  -6   2  16       77.28       73.39      2.41 o
  -5   2  16        5.04        6.75      0.82 o
  -4   2  16        0.03        1.78      0.77 o
  -3   2  16        3.40        3.18      0.80 o
  -2   2  16        1.91        2.08      0.89 o
  -1   2  16       20.60       18.83      1.40 o
   0   2  16       14.25       14.75      0.91 o
   1   2  16        0.06        0.96      0.97 o
   2   2  16        2.62        3.45      1.06 o
   3   2  16       19.54       22.97      1.37 o
   4   2  16        7.06        6.48      0.96 o
  -7   3  16        9.39        9.78      0.87 o
  -6   3  16        7.67        8.36      0.85 o
  -5   3  16        3.56        3.14      0.83 o
  -4   3  16       14.78       14.27      1.23 o
  -3   3  16        1.83        1.56      0.91 o
  -2   3  16       98.63       98.93      3.44 o
  -1   3  16       48.26       46.79      1.96 o
   0   3  16        0.87        2.01      0.97 o
   1   3  16        0.79        1.01      0.94 o
   2   3  16        1.05        2.85      1.06 o
   3   3  16        3.07        2.61      0.99 o
  -5   4  16       14.16       14.40      0.99 o
  -4   4  16        0.16        1.17      0.87 o
  -3   4  16        0.18       -1.28      1.16 o
  -2   4  16        2.39        4.49      1.05 o
  -1   4  16       27.92       26.69      2.18 o
   0   4  16       31.10       29.18      2.62 o
   1   4  16        0.21        0.76      1.12 o
  -7   1  17        6.47        6.24      0.86 o
  -6   1  17        6.08        6.57      0.76 o
  -5   1  17        6.96        8.47      0.84 o
  -4   1  17       39.57       43.00      1.07 o
  -3   1  17        3.01        3.28      0.97 o
  -2   1  17       33.49       36.34      0.94 o
  -1   1  17       12.49       12.79      0.83 o
   0   1  17       35.27       38.14      1.02 o
   1   1  17        6.97        9.22      1.09 o
   2   1  17        0.64        1.05      1.07 o
   3   1  17       10.61       12.21      1.05 o
  -6   2  17       28.15       27.74      1.05 o
  -5   2  17        7.20        7.60      0.90 o
  -4   2  17        1.87        2.37      0.83 o
  -3   2  17       61.78       59.42      2.12 o
  -2   2  17       71.89       71.98      3.05 o
  -1   2  17       36.41       40.05      1.00 o
   0   2  17        3.52        4.19      0.89 o
   1   2  17        3.92        4.56      0.91 o
   2   2  17       25.14       22.61      1.16 o
  -5   3  17       19.25       17.21      1.07 o
  -4   3  17       32.28       35.43      1.17 o
  -3   3  17        5.01        6.95      0.93 o
  -2   3  17       10.14       12.56      0.93 o
  -1   3  17       41.28       43.80      2.10 o
   0   3  17       49.58       47.68      2.43 o
  -5   0  18        0.45        0.84      1.20 o
  -4   0  18       33.84       30.60      2.23 o
  -3   0  18       57.49       52.28      4.00 o
  -2   0  18       47.02       46.37      3.05 o
  -1   0  18       16.18       21.58      2.25 o
   0   0  18        9.62       12.62      1.54 o
  -4   1  18       22.90       22.87      1.09 o
  -3   1  18       30.48       35.13      1.44 o
  -2   1  18       88.13       98.24      3.09 o
  -1   1  18       39.50       38.45      1.37 o
   0   1  18        6.35        7.80      1.10 o
  -3   2  18        3.06        3.12      0.92 o
  -2   2  18        0.00        0.52      0.90 o
 
